# Supplementary material for: A two-sample bidirectional Mendelian randomization analysis investigates associations between gut microbiota and type 2 diabetes mellitus
Source: Front Endocrinol (Lausanne). 2024 Mar 1;15:1313651. doi: 10.3389/fendo.2024.1313651 (PMC10940336; doi:10.3389/fendo.2024.1313651)
Supplement: Supplementary Table 1 — Specific information of IVs used in MR analysis of 11 GM. [file Table_1.xlsx]

## Sheet: exposure
chr.exposure	pos.exposure	beta.exposure	se.exposure	pval.exposure	samplesize.exposure	SNP	effect_allele.exposure	other_allele.exposure	eaf.exposure	exposure	mr_keep.exposure	pval_origin.exposure	id.exposure	sd	R2	F
3	101352439	-0.0969809	0.021925	9.82969e-06	14306	rs71315246	A	G	NA	genus Actinomyces id.423	TRUE	reported	ebi-a-GCST90016959	2.6224	0.00136597	19.5656
6	67207371	0.126596	0.0268461	4.48528e-06	14306	rs34583783	G	T	NA	genus Actinomyces id.423	TRUE	reported	ebi-a-GCST90016959	3.211	0.00155219	22.2371
6	169224781	0.0749687	0.0167368	7.94273e-06	14306	rs4073240	G	A	NA	genus Actinomyces id.423	TRUE	reported	ebi-a-GCST90016959	2.00185	0.00140071	20.0639
6	133007480	0.232634	0.0512044	6.33826e-06	14306	rs35011108	A	G	NA	genus Actinomyces id.423	TRUE	reported	ebi-a-GCST90016959	6.12444	0.00144095	20.6411
10	4782841	0.0985224	0.0214182	4.49645e-06	14306	rs4146653	G	A	NA	genus Actinomyces id.423	TRUE	reported	ebi-a-GCST90016959	2.56178	0.00147708	21.1594
10	121356829	0.094316	0.0213513	9.62299e-06	14306	rs10787984	G	C	NA	genus Actinomyces id.423	TRUE	reported	ebi-a-GCST90016959	2.55378	0.0013623	19.5129
10	127532121	-0.18776	0.0401636	5.91984e-06	14306	rs7915461	C	T	NA	genus Actinomyces id.423	TRUE	reported	ebi-a-GCST90016959	4.80388	0.00152553	21.8545
15	99492313	-0.0746684	0.0164822	6.27004e-06	14306	rs2715439	T	C	NA	genus Actinomyces id.423	TRUE	reported	ebi-a-GCST90016959	1.9714	0.00143273	20.5231
1	103299921	-0.0692654	0.0150148	4.24033e-06	14306	rs1241171	G	A	NA	genus Bilophila id.3170	TRUE	reported	ebi-a-GCST90016971	1.79589	0.00148556	21.2811
3	194419531	-0.112729	0.0241633	3.11322e-06	14306	rs6793291	A	C	NA	genus Bilophila id.3170	TRUE	reported	ebi-a-GCST90016971	2.89012	0.00151929	21.765
6	20505628	0.128112	0.0261358	8.62323e-07	14306	rs116261629	G	C	NA	genus Bilophila id.3170	TRUE	reported	ebi-a-GCST90016971	3.12604	0.00167696	24.0275
7	9510367	-0.0617228	0.0140174	8.63257e-06	14306	rs2713349	T	A	NA	genus Bilophila id.3170	TRUE	reported	ebi-a-GCST90016971	1.67659	0.00135366	19.389
7	47211732	0.0627416	0.0139456	6.33257e-06	14306	rs2728491	T	G	NA	genus Bilophila id.3170	TRUE	reported	ebi-a-GCST90016971	1.668	0.00141307	20.2412
7	138583840	-0.0670097	0.0137701	1.76954e-06	14306	rs7802841	A	C	NA	genus Bilophila id.3170	TRUE	reported	ebi-a-GCST90016971	1.64701	0.00165282	23.6811
7	123174986	0.118509	0.026742	7.36953e-06	14306	rs1917709	A	T	NA	genus Bilophila id.3170	TRUE	reported	ebi-a-GCST90016971	3.19855	0.00137108	19.6388
8	109990939	0.123209	0.026882	5.62264e-06	14306	rs72676854	T	C	NA	genus Bilophila id.3170	TRUE	reported	ebi-a-GCST90016971	3.21529	0.00146645	21.0069
8	90878338	-0.0624818	0.0141485	8.0562e-06	14306	rs60178956	G	A	NA	genus Bilophila id.3170	TRUE	reported	ebi-a-GCST90016971	1.69227	0.00136156	19.5023
9	4940871	-0.0826826	0.0170621	1.1229e-06	14306	rs1571225	T	C	NA	genus Bilophila id.3170	TRUE	reported	ebi-a-GCST90016971	2.04076	0.00163905	23.4835
12	100786847	-0.0564589	0.0126935	9.07215e-06	14306	rs1969927	A	G	NA	genus Bilophila id.3170	TRUE	reported	ebi-a-GCST90016971	1.51824	0.00138116	19.7835
13	102402685	0.0680947	0.015503	7.71543e-06	14306	rs11069458	C	T	NA	genus Bilophila id.3170	TRUE	reported	ebi-a-GCST90016971	1.85428	0.00134695	19.2928
14	67640571	-0.0571991	0.0125673	5.47533e-06	14306	rs8013541	A	T	NA	genus Bilophila id.3170	TRUE	reported	ebi-a-GCST90016971	1.50315	0.00144613	20.7155
15	50011554	-0.0613623	0.0133436	4.70945e-06	14306	rs542415	T	C	NA	genus Bilophila id.3170	TRUE	reported	ebi-a-GCST90016971	1.596	0.00147624	21.1474
17	9121579	-0.102702	0.0233878	9.06692e-06	14306	rs9899990	A	G	NA	genus Bilophila id.3170	TRUE	reported	ebi-a-GCST90016971	2.79736	0.00134628	19.2832
18	3765773	0.073288	0.016799	7.14661e-06	14306	rs4798126	G	A	NA	genus Bilophila id.3170	TRUE	reported	ebi-a-GCST90016971	2.00929	0.00132881	19.0326
20	61980991	0.0766479	0.0160642	1.78875e-06	14306	rs3827020	C	T	NA	genus Bilophila id.3170	TRUE	reported	ebi-a-GCST90016971	1.9214	0.00158904	22.7658
1	195064019	-0.0893273	0.0198333	5.79522e-06	14306	rs12129908	A	C	NA	genus Eubacterium oxidoreducens group id.11339	TRUE	reported	ebi-a-GCST90017002	2.37222	0.00141614	20.2852
4	37526679	0.0923559	0.0195439	2.38836e-06	14306	rs2973294	G	T	NA	genus Eubacterium oxidoreducens group id.11339	TRUE	reported	ebi-a-GCST90017002	2.3376	0.00155873	22.3309
4	187905399	-0.0906104	0.0200612	7.32285e-06	14306	rs1425962	C	G	NA	genus Eubacterium oxidoreducens group id.11339	TRUE	reported	ebi-a-GCST90017002	2.39947	0.00142418	20.4006
5	106882394	-0.0932766	0.0195294	1.65406e-06	14306	rs440215	T	C	NA	genus Eubacterium oxidoreducens group id.11339	TRUE	reported	ebi-a-GCST90017002	2.33587	0.00159227	22.8122
12	94515340	0.14098	0.0295029	2.62924e-06	14306	rs12423772	G	T	NA	genus Eubacterium oxidoreducens group id.11339	TRUE	reported	ebi-a-GCST90017002	3.52877	0.00159381	22.8342
16	86480355	0.216145	0.045992	2.51166e-06	14306	rs34561138	G	A	NA	genus Eubacterium oxidoreducens group id.11339	TRUE	reported	ebi-a-GCST90017002	5.501	0.00154169	22.0864
1	185091351	-0.0468097	0.0105787	9.57194e-06	14306	rs12566975	T	C	NA	genus Lachnoclostridium id.11308	TRUE	reported	ebi-a-GCST90017020	1.26529	0.00136696	19.5797
2	167244051	0.0497799	0.0111919	9.63984e-06	14306	rs1528479	A	G	NA	genus Lachnoclostridium id.11308	TRUE	reported	ebi-a-GCST90017020	1.33864	0.00138116	19.7834
3	23037786	0.0511752	0.0106491	2.0268e-06	14306	rs615997	T	C	NA	genus Lachnoclostridium id.11308	TRUE	reported	ebi-a-GCST90017020	1.27371	0.00161189	23.0937
3	177470032	0.0864203	0.0181565	1.58332e-06	14306	rs62285313	A	G	NA	genus Lachnoclostridium id.11308	TRUE	reported	ebi-a-GCST90017020	2.17166	0.00158133	22.6552
3	66725825	0.078627	0.0175644	6.31379e-06	14306	rs1031599	T	G	NA	genus Lachnoclostridium id.11308	TRUE	reported	ebi-a-GCST90017020	2.10084	0.00139898	20.039
4	38694566	-0.0864066	0.0192519	6.72048e-06	14306	rs3821998	C	A	NA	genus Lachnoclostridium id.11308	TRUE	reported	ebi-a-GCST90017020	2.30268	0.0014063	20.144
8	59370320	0.0520267	0.011404	4.41754e-06	14306	rs4738679	A	G	NA	genus Lachnoclostridium id.11308	TRUE	reported	ebi-a-GCST90017020	1.36401	0.00145295	20.8132
12	102046595	0.108075	0.0242022	5.97077e-06	14306	rs1997204	C	T	NA	genus Lachnoclostridium id.11308	TRUE	reported	ebi-a-GCST90017020	2.89477	0.00139213	19.9407
16	27217620	0.0469989	0.0105971	9.17044e-06	14306	rs62028349	G	C	NA	genus Lachnoclostridium id.11308	TRUE	reported	ebi-a-GCST90017020	1.26749	0.00137324	19.6699
17	46694541	0.117472	0.0268103	5.57763e-06	14306	rs72829893	G	T	NA	genus Lachnoclostridium id.11308	TRUE	reported	ebi-a-GCST90017020	3.20672	0.00134037	19.1984
17	13816159	0.0886199	0.0194248	3.66522e-06	14306	rs78068103	A	G	NA	genus Lachnoclostridium id.11308	TRUE	reported	ebi-a-GCST90017020	2.32336	0.00145298	20.8137
18	19743455	0.0746186	0.0180734	7.13724e-06	14306	rs2385421	A	G	NA	genus Lachnoclostridium id.11308	TRUE	reported	ebi-a-GCST90017020	2.16172	0.00119025	17.0457
18	1053252	-0.0641288	0.0137974	3.75327e-06	14306	rs789029	C	T	NA	genus Lachnoclostridium id.11308	TRUE	reported	ebi-a-GCST90017020	1.65028	0.00150799	21.6029
20	19300846	-0.0561715	0.0108174	2.43215e-07	14306	rs6112314	A	C	NA	genus Lachnoclostridium id.11308	TRUE	reported	ebi-a-GCST90017020	1.29384	0.00188153	26.9641
1	76803093	0.0774322	0.0172216	6.85125e-06	14306	rs751183	C	T	NA	genus Oscillospira id.2064	TRUE	reported	ebi-a-GCST90017037	2.05984	0.00141132	20.216
3	172373615	-0.08321	0.0168666	1.09428e-06	14306	rs73038677	T	A	NA	genus Oscillospira id.2064	TRUE	reported	ebi-a-GCST90017037	2.01738	0.00169864	24.3386
4	89483300	0.114051	0.0252838	3.36589e-06	14306	rs28889936	A	C	NA	genus Oscillospira id.2064	TRUE	reported	ebi-a-GCST90017037	3.02414	0.00142049	20.3476
6	18093691	-0.133016	0.0269733	1.04222e-06	14306	rs12206468	G	A	NA	genus Oscillospira id.2064	TRUE	reported	ebi-a-GCST90017037	3.22621	0.00169724	24.3187
6	56160483	-0.130569	0.0281674	5.62704e-06	14306	rs72866977	A	C	NA	genus Oscillospira id.2064	TRUE	reported	ebi-a-GCST90017037	3.36904	0.00149995	21.4875
6	170474630	0.0898456	0.0198088	6.46755e-06	14306	rs62422654	C	T	NA	genus Oscillospira id.2064	TRUE	reported	ebi-a-GCST90017037	2.36928	0.00143614	20.572
14	28151415	0.0826246	0.0175252	2.26772e-06	14306	rs1954532	C	T	NA	genus Oscillospira id.2064	TRUE	reported	ebi-a-GCST90017037	2.09615	0.00155153	22.2276
16	89792856	0.13559	0.030678	9.31022e-06	14306	rs12925026	T	C	NA	genus Oscillospira id.2064	TRUE	reported	ebi-a-GCST90017037	3.66932	0.0013638	19.5345
17	14881860	0.0715392	0.0156539	5.61319e-06	14306	rs8076323	A	G	NA	genus Oscillospira id.2064	TRUE	reported	ebi-a-GCST90017037	1.87233	0.00145798	20.8854
1	13794594	-0.0551473	0.0120346	4.38137e-06	14306	rs3013089	G	A	NA	genus Ruminococcaceae UCG003 id.11361	TRUE	reported	ebi-a-GCST90017054	1.43943	0.00146585	20.9984
2	37905976	-0.0672094	0.0143309	4.15547e-06	14306	rs10490280	C	T	NA	genus Ruminococcaceae UCG003 id.11361	TRUE	reported	ebi-a-GCST90017054	1.71409	0.00153528	21.9944
2	205238716	0.102523	0.0200204	7.86231e-07	14306	rs6759615	A	G	NA	genus Ruminococcaceae UCG003 id.11361	TRUE	reported	ebi-a-GCST90017054	2.39459	0.00182997	26.2239
3	41982393	-0.115348	0.0249601	7.59259e-06	14306	rs78720113	A	G	NA	genus Ruminococcaceae UCG003 id.11361	TRUE	reported	ebi-a-GCST90017054	2.98542	0.00149081	21.3564
6	105781538	0.0769231	0.017045	4.82125e-06	14306	rs4532474	G	A	NA	genus Ruminococcaceae UCG003 id.11361	TRUE	reported	ebi-a-GCST90017054	2.03871	0.00142182	20.3666
7	51541468	-0.169857	0.0318768	1.50952e-07	14306	rs73341549	T	C	NA	genus Ruminococcaceae UCG003 id.11361	TRUE	reported	ebi-a-GCST90017054	3.81271	0.00198107	28.3934
7	97348436	0.0546625	0.0120823	5.78376e-06	14306	rs2523124	C	T	NA	genus Ruminococcaceae UCG003 id.11361	TRUE	reported	ebi-a-GCST90017054	1.44514	0.0014289	20.4682
8	82026852	-0.0634463	0.0134741	3.29337e-06	14306	rs4452755	A	C	NA	genus Ruminococcaceae UCG003 id.11361	TRUE	reported	ebi-a-GCST90017054	1.61161	0.00154769	22.1724
9	134416970	-0.0925653	0.0191203	1.66882e-06	14306	rs11243416	T	C	NA	genus Ruminococcaceae UCG003 id.11361	TRUE	reported	ebi-a-GCST90017054	2.28693	0.00163583	23.4373
12	75496463	0.0727604	0.0155716	1.6251e-06	14306	rs11613919	G	T	NA	genus Ruminococcaceae UCG003 id.11361	TRUE	reported	ebi-a-GCST90017054	1.86248	0.00152407	21.8335
13	31520446	0.117283	0.025971	7.21157e-06	14306	rs73165080	T	A	NA	genus Ruminococcaceae UCG003 id.11361	TRUE	reported	ebi-a-GCST90017054	3.10633	0.00142369	20.3935
15	35071718	-0.062527	0.0131259	2.21707e-06	14306	rs16959793	A	C	NA	genus Ruminococcaceae UCG003 id.11361	TRUE	reported	ebi-a-GCST90017054	1.56996	0.00158391	22.6922
18	46485154	-0.0553742	0.0122659	6.5435e-06	14306	rs4629039	A	T	NA	genus Ruminococcaceae UCG003 id.11361	TRUE	reported	ebi-a-GCST90017054	1.4671	0.00142279	20.3806
19	49209851	0.0586696	0.0118369	7.83177e-07	14306	rs646327	G	A	NA	genus Ruminococcaceae UCG003 id.11361	TRUE	reported	ebi-a-GCST90017054	1.41578	0.00171454	24.5669
22	25292719	-0.0577655	0.0130645	9.7212e-06	14306	rs139730	G	C	NA	genus Ruminococcaceae UCG003 id.11361	TRUE	reported	ebi-a-GCST90017054	1.56261	0.0013649	19.5502
4	40707798	0.05695	0.0126502	6.8019e-06	14306	rs7441445	T	C	NA	genus Ruminococcaceae UCG010 id.11367	TRUE	reported	ebi-a-GCST90017058	1.51306	0.00141488	20.2671
4	31057482	-0.166211	0.0367938	6.43028e-06	14306	rs73218807	G	A	NA	genus Ruminococcaceae UCG010 id.11367	TRUE	reported	ebi-a-GCST90017058	4.40082	0.0014246	20.4066
6	104728618	0.0592304	0.0125917	2.85384e-06	14306	rs2820282	C	A	NA	genus Ruminococcaceae UCG010 id.11367	TRUE	reported	ebi-a-GCST90017058	1.50606	0.00154451	22.1269
7	16349864	-0.0585718	0.0124994	2.84165e-06	14306	rs6958419	C	T	NA	genus Ruminococcaceae UCG010 id.11367	TRUE	reported	ebi-a-GCST90017058	1.49502	0.00153276	21.9583
9	135968557	-0.0588161	0.0124671	2.36537e-06	14306	rs682403	A	G	NA	genus Ruminococcaceae UCG010 id.11367	TRUE	reported	ebi-a-GCST90017058	1.49116	0.00155356	22.2567
11	130676996	0.0631351	0.0137953	4.99425e-06	14306	rs7935775	T	A	NA	genus Ruminococcaceae UCG010 id.11367	TRUE	reported	ebi-a-GCST90017058	1.65002	0.00146213	20.945
15	36607072	-0.0693743	0.0147926	3.20915e-06	14306	rs35506912	G	C	NA	genus Ruminococcaceae UCG010 id.11367	TRUE	reported	ebi-a-GCST90017058	1.76931	0.00153527	21.9942
16	5233941	-0.0670855	0.0144415	4.87304e-06	14306	rs12597105	A	G	NA	genus Ruminococcaceae UCG010 id.11367	TRUE	reported	ebi-a-GCST90017058	1.72731	0.00150633	21.5791
1	115168097	0.0901946	0.0196476	3.09628e-06	14306	rs12136548	C	T	NA	genus Ruminococcus gnavus group id.14376	TRUE	reported	ebi-a-GCST90017065	2.35	0.00147111	21.0738
2	122096018	-0.105045	0.0229588	2.73703e-06	14306	rs934940	A	C	NA	genus Ruminococcus gnavus group id.14376	TRUE	reported	ebi-a-GCST90017065	2.74605	0.00146137	20.934
2	36259341	-0.0846861	0.0187936	7.11803e-06	14306	rs12989336	G	A	NA	genus Ruminococcus gnavus group id.14376	TRUE	reported	ebi-a-GCST90017065	2.24786	0.00141753	20.3051
2	144700007	0.185289	0.0396295	3.49526e-06	14306	rs62167033	T	C	NA	genus Ruminococcus gnavus group id.14376	TRUE	reported	ebi-a-GCST90017065	4.73999	0.00152595	21.8606
3	146290310	0.144445	0.0326618	6.62995e-06	14306	rs78399089	T	C	NA	genus Ruminococcus gnavus group id.14376	TRUE	reported	ebi-a-GCST90017065	3.9066	0.00136544	19.558
3	66701616	0.0849233	0.0176643	1.66027e-06	14306	rs9872758	T	C	NA	genus Ruminococcus gnavus group id.14376	TRUE	reported	ebi-a-GCST90017065	2.11279	0.00161325	23.1132
4	190110710	0.0904997	0.0203544	9.11633e-06	14306	rs4388134	T	C	NA	genus Ruminococcus gnavus group id.14376	TRUE	reported	ebi-a-GCST90017065	2.43454	0.00138013	19.7687
5	18662686	-0.127377	0.0233883	5.61009e-08	14306	rs13163520	G	A	NA	genus Ruminococcus gnavus group id.14376	TRUE	reported	ebi-a-GCST90017065	2.79742	0.00206932	29.6609
8	129224680	0.0909965	0.018351	7.40952e-07	14306	rs2909242	A	C	NA	genus Ruminococcus gnavus group id.14376	TRUE	reported	ebi-a-GCST90017065	2.19492	0.00171604	24.5884
9	135838591	0.11599	0.0249099	2.6652e-06	14306	rs3124783	G	A	NA	genus Ruminococcus gnavus group id.14376	TRUE	reported	ebi-a-GCST90017065	2.97942	0.0015135	21.6819
10	6512581	0.114673	0.0250653	6.94864e-06	14306	rs11597105	A	G	NA	genus Ruminococcus gnavus group id.14376	TRUE	reported	ebi-a-GCST90017065	2.998	0.00146111	20.9304
16	433078	-0.139804	0.0318253	5.00876e-06	14306	rs11864644	T	C	NA	genus Ruminococcus gnavus group id.14376	TRUE	reported	ebi-a-GCST90017065	3.80655	0.00134726	19.2972
1	247579710	-0.150458	0.0332626	5.37688e-06	14306	rs72553859	G	C	NA	genus Sellimonas id.14369	TRUE	reported	ebi-a-GCST90017067	3.97846	0.00142837	20.4606
2	174308394	0.166509	0.0337521	7.61746e-07	14306	rs13417181	T	C	NA	genus Sellimonas id.14369	TRUE	reported	ebi-a-GCST90017067	4.03701	0.00169855	24.3374
2	180278564	0.137152	0.0301702	4.94846e-06	14306	rs4600608	G	A	NA	genus Sellimonas id.14369	TRUE	reported	ebi-a-GCST90017067	3.60859	0.00144266	20.6656
2	213214174	0.127349	0.0250862	4.46355e-07	14306	rs2371572	A	C	NA	genus Sellimonas id.14369	TRUE	reported	ebi-a-GCST90017067	3.0005	0.00179838	25.7704
3	42008186	-0.162759	0.0357025	7.20775e-06	14306	rs113379006	T	C	NA	genus Sellimonas id.14369	TRUE	reported	ebi-a-GCST90017067	4.27029	0.00145079	20.7823
6	93730393	0.153767	0.0339099	6.12774e-06	14306	rs553697	C	T	NA	genus Sellimonas id.14369	TRUE	reported	ebi-a-GCST90017067	4.05588	0.00143546	20.5624
7	111501524	-0.124045	0.0269115	3.71997e-06	14306	rs56203279	T	C	NA	genus Sellimonas id.14369	TRUE	reported	ebi-a-GCST90017067	3.21882	0.00148313	21.2463
7	106250164	0.132201	0.0291087	8.39363e-06	14306	rs41816	A	G	NA	genus Sellimonas id.14369	TRUE	reported	ebi-a-GCST90017067	3.48162	0.00143993	20.6264
11	79332972	0.243457	0.0527695	3.97805e-06	14306	rs2187447	A	C	NA	genus Sellimonas id.14369	TRUE	reported	ebi-a-GCST90017067	6.31164	0.00148585	21.2852
12	100709313	-0.12711	0.0280617	5.56416e-06	14306	rs7968030	A	T	NA	genus Sellimonas id.14369	TRUE	reported	ebi-a-GCST90017067	3.3564	0.00143236	20.5178
15	52105282	0.125878	0.0256153	1.02698e-06	14306	rs2016057	C	A	NA	genus Sellimonas id.14369	TRUE	reported	ebi-a-GCST90017067	3.06379	0.00168543	24.1491
3	94103591	0.107024	0.0228121	3.59484e-06	14306	rs11720390	G	A	NA	genus Streptococcus id.1853	TRUE	reported	ebi-a-GCST90017070	2.7285	0.00153641	22.0106
3	132058723	-0.0633829	0.0136647	4.93867e-06	14306	rs6806351	T	C	NA	genus Streptococcus id.1853	TRUE	reported	ebi-a-GCST90017070	1.6344	0.00150187	21.5151
4	37452858	-0.0907696	0.0200344	5.47545e-06	14306	rs57646748	G	A	NA	genus Streptococcus id.1853	TRUE	reported	ebi-a-GCST90017070	2.39627	0.00143301	20.5271
4	53657577	-0.0921167	0.0191881	7.30348e-06	14306	rs10028567	C	T	NA	genus Streptococcus id.1853	TRUE	reported	ebi-a-GCST90017070	2.29504	0.00160863	23.0469
5	169689604	0.0792781	0.0173697	4.36506e-06	14306	rs395407	C	G	NA	genus Streptococcus id.1853	TRUE	reported	ebi-a-GCST90017070	2.07755	0.00145423	20.8316
7	46774896	-0.0695345	0.0143671	1.28632e-06	14306	rs11764382	A	G	NA	genus Streptococcus id.1853	TRUE	reported	ebi-a-GCST90017070	1.71842	0.00163491	23.4241
8	10199548	-0.0793955	0.0170628	3.04096e-06	14306	rs17708276	A	G	NA	genus Streptococcus id.1853	TRUE	reported	ebi-a-GCST90017070	2.04084	0.00151139	21.6517
9	93556174	-0.0517935	0.0111324	3.30704e-06	14306	rs10448310	A	G	NA	genus Streptococcus id.1853	TRUE	reported	ebi-a-GCST90017070	1.33152	0.00151098	21.6458
10	8102404	0.0931048	0.0207949	6.51478e-06	14306	rs71481756	T	G	NA	genus Streptococcus id.1853	TRUE	reported	ebi-a-GCST90017070	2.48723	0.00139947	20.0461
10	28588269	0.102891	0.0217362	2.717e-06	14306	rs7916711	A	G	NA	genus Streptococcus id.1853	TRUE	reported	ebi-a-GCST90017070	2.59982	0.00156405	22.4072
11	131649446	-0.059639	0.0128148	2.44068e-06	14306	rs1918540	A	G	NA	genus Streptococcus id.1853	TRUE	reported	ebi-a-GCST90017070	1.53275	0.0015119	21.6589
12	100584014	-0.137519	0.0227398	2.58315e-09	14306	rs11110281	T	C	NA	genus Streptococcus id.1853	TRUE	reported	ebi-a-GCST90017070	2.71985	0.00255027	36.5723
14	97526750	-0.0816836	0.0185851	9.75237e-06	14306	rs2370083	G	T	NA	genus Streptococcus id.1853	TRUE	reported	ebi-a-GCST90017070	2.22292	0.00134864	19.317
15	41663393	0.0959942	0.0193213	1.03307e-06	14306	rs72739637	A	G	NA	genus Streptococcus id.1853	TRUE	reported	ebi-a-GCST90017070	2.31098	0.00172271	24.6841
16	73391982	-0.0827344	0.0180035	5.8213e-06	14306	rs6563952	C	G	NA	genus Streptococcus id.1853	TRUE	reported	ebi-a-GCST90017070	2.15336	0.00147421	21.1183
17	61298020	-0.0515109	0.0112068	3.7812e-06	14306	rs4968759	A	G	NA	genus Streptococcus id.1853	TRUE	reported	ebi-a-GCST90017070	1.34042	0.00147481	21.1269
17	80576624	-0.0709483	0.0155275	4.17994e-06	14306	rs9903102	C	A	NA	genus Streptococcus id.1853	TRUE	reported	ebi-a-GCST90017070	1.85721	0.00145744	20.8776
1	217548508	-0.0886426	0.0189039	4.07587e-06	14306	rs1032598	G	A	NA	unknown genus id.2041	TRUE	reported	ebi-a-GCST90017083	2.26105	0.00153482	21.9878
2	196859205	0.234697	0.04907	1.75344e-06	14306	rs16843660	A	G	NA	unknown genus id.2041	TRUE	reported	ebi-a-GCST90017083	5.86915	0.00159673	22.8762
4	7649861	0.101243	0.0224414	9.0663e-06	14306	rs11941716	A	G	NA	unknown genus id.2041	TRUE	reported	ebi-a-GCST90017083	2.68416	0.00142087	20.3531
5	4994609	0.0737341	0.0165018	8.12307e-06	14306	rs249459	A	G	NA	unknown genus id.2041	TRUE	reported	ebi-a-GCST90017083	1.97374	0.00139383	19.9652
6	153504165	0.109193	0.0230198	3.69097e-06	14306	rs553072	G	A	NA	unknown genus id.2041	TRUE	reported	ebi-a-GCST90017083	2.75335	0.00157053	22.5002
8	137542651	-0.0737876	0.0162232	6.13847e-06	14306	rs1962916	G	A	NA	unknown genus id.2041	TRUE	reported	ebi-a-GCST90017083	1.94042	0.00144414	20.6868
8	28614217	0.0926669	0.0190779	9.00762e-07	14306	rs35703006	G	T	NA	unknown genus id.2041	TRUE	reported	ebi-a-GCST90017083	2.28186	0.0016467	23.5933
11	77710841	0.0723153	0.0159706	7.72894e-06	14306	rs921383	G	A	NA	unknown genus id.2041	TRUE	reported	ebi-a-GCST90017083	1.91021	0.00143133	20.503
12	101911079	-0.0762556	0.0168635	5.64144e-06	14306	rs2651663	A	G	NA	unknown genus id.2041	TRUE	reported	ebi-a-GCST90017083	2.017	0.00142748	20.4479
12	50212628	0.0773742	0.0160883	1.42899e-06	14306	rs2336448	T	C	NA	unknown genus id.2041	TRUE	reported	ebi-a-GCST90017083	1.92428	0.00161441	23.1298
16	87893751	0.199941	0.0418308	2.20602e-06	14306	rs7187855	A	C	NA	unknown genus id.2041	TRUE	reported	ebi-a-GCST90017083	5.00329	0.00159463	22.8461
20	1322594	0.128198	0.0281765	5.37675e-06	14306	rs6514318	T	C	NA	unknown genus id.2041	TRUE	reported	ebi-a-GCST90017083	3.37013	0.00144512	20.7009

## Sheet: 反向MR
SNP	effect_allele.exposure	other_allele.exposure	beta.exposure	se.exposure	pval.exposure	samplesize.exposure	exposure	eaf.exposure
rs71315246	A	G	-0.0969809	0.021925	9.82969e-06	14306	genus Actinomyces id.423	NA
rs34583783	G	T	0.126596	0.0268461	4.48528e-06	14306	genus Actinomyces id.423	NA
rs4073240	G	A	0.0749687	0.0167368	7.94273e-06	14306	genus Actinomyces id.423	NA
rs35011108	A	G	0.232634	0.0512044	6.33826e-06	14306	genus Actinomyces id.423	NA
rs4146653	G	A	0.0985224	0.0214182	4.49645e-06	14306	genus Actinomyces id.423	NA
rs10787984	G	C	0.094316	0.0213513	9.62299e-06	14306	genus Actinomyces id.423	NA
rs7915461	C	T	-0.18776	0.0401636	5.91984e-06	14306	genus Actinomyces id.423	NA
rs2715439	T	C	-0.0746684	0.0164822	6.27004e-06	14306	genus Actinomyces id.423	NA
rs1241171	G	A	-0.0692654	0.0150148	4.24033e-06	14306	genus Bilophila id.3170	NA
rs6793291	A	C	-0.112729	0.0241633	3.11322e-06	14306	genus Bilophila id.3170	NA
rs116261629	G	C	0.128112	0.0261358	8.62323e-07	14306	genus Bilophila id.3170	NA
rs2713349	T	A	-0.0617228	0.0140174	8.63257e-06	14306	genus Bilophila id.3170	NA
rs2728491	T	G	0.0627416	0.0139456	6.33257e-06	14306	genus Bilophila id.3170	NA
rs7802841	A	C	-0.0670097	0.0137701	1.76954e-06	14306	genus Bilophila id.3170	NA
rs1917709	A	T	0.118509	0.026742	7.36953e-06	14306	genus Bilophila id.3170	NA
rs72676854	T	C	0.123209	0.026882	5.62264e-06	14306	genus Bilophila id.3170	NA
rs60178956	G	A	-0.0624818	0.0141485	8.0562e-06	14306	genus Bilophila id.3170	NA
rs1571225	T	C	-0.0826826	0.0170621	1.1229e-06	14306	genus Bilophila id.3170	NA
rs1969927	A	G	-0.0564589	0.0126935	9.07215e-06	14306	genus Bilophila id.3170	NA
rs11069458	C	T	0.0680947	0.015503	7.71543e-06	14306	genus Bilophila id.3170	NA
rs8013541	A	T	-0.0571991	0.0125673	5.47533e-06	14306	genus Bilophila id.3170	NA
rs542415	T	C	-0.0613623	0.0133436	4.70945e-06	14306	genus Bilophila id.3170	NA
rs9899990	A	G	-0.102702	0.0233878	9.06692e-06	14306	genus Bilophila id.3170	NA
rs4798126	G	A	0.073288	0.016799	7.14661e-06	14306	genus Bilophila id.3170	NA
rs3827020	C	T	0.0766479	0.0160642	1.78875e-06	14306	genus Bilophila id.3170	NA
rs12129908	A	C	-0.0893273	0.0198333	5.79522e-06	14306	genus Eubacterium oxidoreducens group id.11339	NA
rs2973294	G	T	0.0923559	0.0195439	2.38836e-06	14306	genus Eubacterium oxidoreducens group id.11339	NA
rs1425962	C	G	-0.0906104	0.0200612	7.32285e-06	14306	genus Eubacterium oxidoreducens group id.11339	NA
rs440215	T	C	-0.0932766	0.0195294	1.65406e-06	14306	genus Eubacterium oxidoreducens group id.11339	NA
rs12423772	G	T	0.14098	0.0295029	2.62924e-06	14306	genus Eubacterium oxidoreducens group id.11339	NA
rs34561138	G	A	0.216145	0.045992	2.51166e-06	14306	genus Eubacterium oxidoreducens group id.11339	NA
rs12566975	T	C	-0.0468097	0.0105787	9.57194e-06	14306	genus Lachnoclostridium id.11308	NA
rs1528479	A	G	0.0497799	0.0111919	9.63984e-06	14306	genus Lachnoclostridium id.11308	NA
rs615997	T	C	0.0511752	0.0106491	2.0268e-06	14306	genus Lachnoclostridium id.11308	NA
rs62285313	A	G	0.0864203	0.0181565	1.58332e-06	14306	genus Lachnoclostridium id.11308	NA
rs1031599	T	G	0.078627	0.0175644	6.31379e-06	14306	genus Lachnoclostridium id.11308	NA
rs3821998	C	A	-0.0864066	0.0192519	6.72048e-06	14306	genus Lachnoclostridium id.11308	NA
rs4738679	A	G	0.0520267	0.011404	4.41754e-06	14306	genus Lachnoclostridium id.11308	NA
rs1997204	C	T	0.108075	0.0242022	5.97077e-06	14306	genus Lachnoclostridium id.11308	NA
rs62028349	G	C	0.0469989	0.0105971	9.17044e-06	14306	genus Lachnoclostridium id.11308	NA
rs72829893	G	T	0.117472	0.0268103	5.57763e-06	14306	genus Lachnoclostridium id.11308	NA
rs78068103	A	G	0.0886199	0.0194248	3.66522e-06	14306	genus Lachnoclostridium id.11308	NA
rs2385421	A	G	0.0746186	0.0180734	7.13724e-06	14306	genus Lachnoclostridium id.11308	NA
rs789029	C	T	-0.0641288	0.0137974	3.75327e-06	14306	genus Lachnoclostridium id.11308	NA
rs6112314	A	C	-0.0561715	0.0108174	2.43215e-07	14306	genus Lachnoclostridium id.11308	NA
rs751183	C	T	0.0774322	0.0172216	6.85125e-06	14306	genus Oscillospira id.2064	NA
rs73038677	T	A	-0.08321	0.0168666	1.09428e-06	14306	genus Oscillospira id.2064	NA
rs28889936	A	C	0.114051	0.0252838	3.36589e-06	14306	genus Oscillospira id.2064	NA
rs12206468	G	A	-0.133016	0.0269733	1.04222e-06	14306	genus Oscillospira id.2064	NA
rs72866977	A	C	-0.130569	0.0281674	5.62704e-06	14306	genus Oscillospira id.2064	NA
rs62422654	C	T	0.0898456	0.0198088	6.46755e-06	14306	genus Oscillospira id.2064	NA
rs1954532	C	T	0.0826246	0.0175252	2.26772e-06	14306	genus Oscillospira id.2064	NA
rs12925026	T	C	0.13559	0.030678	9.31022e-06	14306	genus Oscillospira id.2064	NA
rs8076323	A	G	0.0715392	0.0156539	5.61319e-06	14306	genus Oscillospira id.2064	NA
rs3013089	G	A	-0.0551473	0.0120346	4.38137e-06	14306	genus Ruminococcaceae UCG003 id.11361	NA
rs10490280	C	T	-0.0672094	0.0143309	4.15547e-06	14306	genus Ruminococcaceae UCG003 id.11361	NA
rs6759615	A	G	0.102523	0.0200204	7.86231e-07	14306	genus Ruminococcaceae UCG003 id.11361	NA
rs78720113	A	G	-0.115348	0.0249601	7.59259e-06	14306	genus Ruminococcaceae UCG003 id.11361	NA
rs4532474	G	A	0.0769231	0.017045	4.82125e-06	14306	genus Ruminococcaceae UCG003 id.11361	NA
rs73341549	T	C	-0.169857	0.0318768	1.50952e-07	14306	genus Ruminococcaceae UCG003 id.11361	NA
rs2523124	C	T	0.0546625	0.0120823	5.78376e-06	14306	genus Ruminococcaceae UCG003 id.11361	NA
rs4452755	A	C	-0.0634463	0.0134741	3.29337e-06	14306	genus Ruminococcaceae UCG003 id.11361	NA
rs11243416	T	C	-0.0925653	0.0191203	1.66882e-06	14306	genus Ruminococcaceae UCG003 id.11361	NA
rs11613919	G	T	0.0727604	0.0155716	1.6251e-06	14306	genus Ruminococcaceae UCG003 id.11361	NA
rs73165080	T	A	0.117283	0.025971	7.21157e-06	14306	genus Ruminococcaceae UCG003 id.11361	NA
rs16959793	A	C	-0.062527	0.0131259	2.21707e-06	14306	genus Ruminococcaceae UCG003 id.11361	NA
rs4629039	A	T	-0.0553742	0.0122659	6.5435e-06	14306	genus Ruminococcaceae UCG003 id.11361	NA
rs646327	G	A	0.0586696	0.0118369	7.83177e-07	14306	genus Ruminococcaceae UCG003 id.11361	NA
rs139730	G	C	-0.0577655	0.0130645	9.7212e-06	14306	genus Ruminococcaceae UCG003 id.11361	NA
rs7441445	T	C	0.05695	0.0126502	6.8019e-06	14306	genus Ruminococcaceae UCG010 id.11367	NA
rs73218807	G	A	-0.166211	0.0367938	6.43028e-06	14306	genus Ruminococcaceae UCG010 id.11367	NA
rs2820282	C	A	0.0592304	0.0125917	2.85384e-06	14306	genus Ruminococcaceae UCG010 id.11367	NA
rs6958419	C	T	-0.0585718	0.0124994	2.84165e-06	14306	genus Ruminococcaceae UCG010 id.11367	NA
rs682403	A	G	-0.0588161	0.0124671	2.36537e-06	14306	genus Ruminococcaceae UCG010 id.11367	NA
rs7935775	T	A	0.0631351	0.0137953	4.99425e-06	14306	genus Ruminococcaceae UCG010 id.11367	NA
rs35506912	G	C	-0.0693743	0.0147926	3.20915e-06	14306	genus Ruminococcaceae UCG010 id.11367	NA
rs12597105	A	G	-0.0670855	0.0144415	4.87304e-06	14306	genus Ruminococcaceae UCG010 id.11367	NA
rs12136548	C	T	0.0901946	0.0196476	3.09628e-06	14306	genus Ruminococcus gnavus group id.14376	NA
rs934940	A	C	-0.105045	0.0229588	2.73703e-06	14306	genus Ruminococcus gnavus group id.14376	NA
rs12989336	G	A	-0.0846861	0.0187936	7.11803e-06	14306	genus Ruminococcus gnavus group id.14376	NA
rs62167033	T	C	0.185289	0.0396295	3.49526e-06	14306	genus Ruminococcus gnavus group id.14376	NA
rs78399089	T	C	0.144445	0.0326618	6.62995e-06	14306	genus Ruminococcus gnavus group id.14376	NA
rs9872758	T	C	0.0849233	0.0176643	1.66027e-06	14306	genus Ruminococcus gnavus group id.14376	NA
rs4388134	T	C	0.0904997	0.0203544	9.11633e-06	14306	genus Ruminococcus gnavus group id.14376	NA
rs13163520	G	A	-0.127377	0.0233883	5.61009e-08	14306	genus Ruminococcus gnavus group id.14376	NA
rs2909242	A	C	0.0909965	0.018351	7.40952e-07	14306	genus Ruminococcus gnavus group id.14376	NA
rs3124783	G	A	0.11599	0.0249099	2.6652e-06	14306	genus Ruminococcus gnavus group id.14376	NA
rs11597105	A	G	0.114673	0.0250653	6.94864e-06	14306	genus Ruminococcus gnavus group id.14376	NA
rs11864644	T	C	-0.139804	0.0318253	5.00876e-06	14306	genus Ruminococcus gnavus group id.14376	NA
rs72553859	G	C	-0.150458	0.0332626	5.37688e-06	14306	genus Sellimonas id.14369	NA
rs13417181	T	C	0.166509	0.0337521	7.61746e-07	14306	genus Sellimonas id.14369	NA
rs4600608	G	A	0.137152	0.0301702	4.94846e-06	14306	genus Sellimonas id.14369	NA
rs2371572	A	C	0.127349	0.0250862	4.46355e-07	14306	genus Sellimonas id.14369	NA
rs113379006	T	C	-0.162759	0.0357025	7.20775e-06	14306	genus Sellimonas id.14369	NA
rs553697	C	T	0.153767	0.0339099	6.12774e-06	14306	genus Sellimonas id.14369	NA
rs56203279	T	C	-0.124045	0.0269115	3.71997e-06	14306	genus Sellimonas id.14369	NA
rs41816	A	G	0.132201	0.0291087	8.39363e-06	14306	genus Sellimonas id.14369	NA
rs2187447	A	C	0.243457	0.0527695	3.97805e-06	14306	genus Sellimonas id.14369	NA
rs7968030	A	T	-0.12711	0.0280617	5.56416e-06	14306	genus Sellimonas id.14369	NA
rs2016057	C	A	0.125878	0.0256153	1.02698e-06	14306	genus Sellimonas id.14369	NA
rs11720390	G	A	0.107024	0.0228121	3.59484e-06	14306	genus Streptococcus id.1853	NA
rs6806351	T	C	-0.0633829	0.0136647	4.93867e-06	14306	genus Streptococcus id.1853	NA
rs57646748	G	A	-0.0907696	0.0200344	5.47545e-06	14306	genus Streptococcus id.1853	NA
rs10028567	C	T	-0.0921167	0.0191881	7.30348e-06	14306	genus Streptococcus id.1853	NA
rs395407	C	G	0.0792781	0.0173697	4.36506e-06	14306	genus Streptococcus id.1853	NA
rs11764382	A	G	-0.0695345	0.0143671	1.28632e-06	14306	genus Streptococcus id.1853	NA
rs17708276	A	G	-0.0793955	0.0170628	3.04096e-06	14306	genus Streptococcus id.1853	NA
rs10448310	A	G	-0.0517935	0.0111324	3.30704e-06	14306	genus Streptococcus id.1853	NA
rs71481756	T	G	0.0931048	0.0207949	6.51478e-06	14306	genus Streptococcus id.1853	NA
rs7916711	A	G	0.102891	0.0217362	2.717e-06	14306	genus Streptococcus id.1853	NA
rs1918540	A	G	-0.059639	0.0128148	2.44068e-06	14306	genus Streptococcus id.1853	NA
rs11110281	T	C	-0.137519	0.0227398	2.58315e-09	14306	genus Streptococcus id.1853	NA
rs2370083	G	T	-0.0816836	0.0185851	9.75237e-06	14306	genus Streptococcus id.1853	NA
rs72739637	A	G	0.0959942	0.0193213	1.03307e-06	14306	genus Streptococcus id.1853	NA
rs6563952	C	G	-0.0827344	0.0180035	5.8213e-06	14306	genus Streptococcus id.1853	NA
rs4968759	A	G	-0.0515109	0.0112068	3.7812e-06	14306	genus Streptococcus id.1853	NA
rs9903102	C	A	-0.0709483	0.0155275	4.17994e-06	14306	genus Streptococcus id.1853	NA
rs1032598	G	A	-0.0886426	0.0189039	4.07587e-06	14306	unknown genus id.2041	NA
rs16843660	A	G	0.234697	0.04907	1.75344e-06	14306	unknown genus id.2041	NA
rs11941716	A	G	0.101243	0.0224414	9.0663e-06	14306	unknown genus id.2041	NA
rs249459	A	G	0.0737341	0.0165018	8.12307e-06	14306	unknown genus id.2041	NA
rs553072	G	A	0.109193	0.0230198	3.69097e-06	14306	unknown genus id.2041	NA
rs1962916	G	A	-0.0737876	0.0162232	6.13847e-06	14306	unknown genus id.2041	NA
rs35703006	G	T	0.0926669	0.0190779	9.00762e-07	14306	unknown genus id.2041	NA
rs921383	G	A	0.0723153	0.0159706	7.72894e-06	14306	unknown genus id.2041	NA
rs2651663	A	G	-0.0762556	0.0168635	5.64144e-06	14306	unknown genus id.2041	NA
rs2336448	T	C	0.0773742	0.0160883	1.42899e-06	14306	unknown genus id.2041	NA
rs7187855	A	C	0.199941	0.0418308	2.20602e-06	14306	unknown genus id.2041	NA
rs6514318	T	C	0.128198	0.0281765	5.37675e-06	14306	unknown genus id.2041	NA

## Sheet: MR
id.exposure	id.outcome	outcome	exposure	method	nsnp	b	se	pval	lo_ci	up_ci	or	or_lci95	or_uci95	qvalue
ebi-a-GCST90017020	ebi-a-GCST006867	Type 2 diabetes || id:ebi-a-GCST006867	genus Lachnoclostridium id.11308	Inverse variance weighted	9	0.197636	0.053219	0.000204302	0.0933269	0.301946	1.21852	1.09782	1.35249	0.127076
ebi-a-GCST90016908	ebi-a-GCST006867	Type 2 diabetes || id:ebi-a-GCST006867	class Actinobacteria id.419	Inverse variance weighted	9	0.0369527	0.0511175	0.469743	-0.0632376	0.137143	1.03764	0.93872	1.14699	1
ebi-a-GCST90016908	ebi-a-GCST006867	Type 2 diabetes || id:ebi-a-GCST006867	class Actinobacteria id.419	MR Egger	9	-0.0367162	0.236793	0.881154	-0.500831	0.427399	0.96395	0.606027	1.53326	1
ebi-a-GCST90016908	ebi-a-GCST006867	Type 2 diabetes || id:ebi-a-GCST006867	class Actinobacteria id.419	Weighted median	9	0.0115895	0.0652357	0.858993	-0.116272	0.139451	1.01166	0.890233	1.14964	1
ebi-a-GCST90016909	ebi-a-GCST006867	Type 2 diabetes || id:ebi-a-GCST006867	class Alphaproteobacteria id.2379	Inverse variance weighted	4	0.0224088	0.101297	0.824922	-0.176132	0.22095	1.02266	0.838507	1.24726	1
ebi-a-GCST90016909	ebi-a-GCST006867	Type 2 diabetes || id:ebi-a-GCST006867	class Alphaproteobacteria id.2379	MR Egger	4	-0.611639	0.403487	0.268798	-1.40247	0.179196	0.542461	0.245988	1.19626	1
ebi-a-GCST90016909	ebi-a-GCST006867	Type 2 diabetes || id:ebi-a-GCST006867	class Alphaproteobacteria id.2379	Weighted median	4	-0.0404449	0.0767437	0.598185	-0.190862	0.109973	0.960362	0.826246	1.11625	1
ebi-a-GCST90016910	ebi-a-GCST006867	Type 2 diabetes || id:ebi-a-GCST006867	class Bacilli id.1673	Inverse variance weighted	11	-0.00727524	0.0530382	0.890897	-0.11123	0.0966797	0.992751	0.894733	1.10151	1
ebi-a-GCST90016910	ebi-a-GCST006867	Type 2 diabetes || id:ebi-a-GCST006867	class Bacilli id.1673	MR Egger	11	0.154083	0.135788	0.285802	-0.11206	0.420227	1.16659	0.89399	1.52231	1
ebi-a-GCST90016910	ebi-a-GCST006867	Type 2 diabetes || id:ebi-a-GCST006867	class Bacilli id.1673	Weighted median	11	-0.000821896	0.0627386	0.989548	-0.12379	0.122146	0.999178	0.883566	1.12992	1
ebi-a-GCST90016911	ebi-a-GCST006867	Type 2 diabetes || id:ebi-a-GCST006867	class Bacteroidia id.912	Inverse variance weighted	10	-0.0909055	0.0599823	0.129636	-0.208471	0.0266598	0.913104	0.811825	1.02702	1
ebi-a-GCST90016911	ebi-a-GCST006867	Type 2 diabetes || id:ebi-a-GCST006867	class Bacteroidia id.912	MR Egger	10	-0.193555	0.135117	0.189895	-0.458385	0.071275	0.824024	0.632304	1.07388	1
ebi-a-GCST90016911	ebi-a-GCST006867	Type 2 diabetes || id:ebi-a-GCST006867	class Bacteroidia id.912	Weighted median	10	-0.139586	0.063577	0.0281249	-0.264197	-0.0149749	0.869718	0.767823	0.985137	1
ebi-a-GCST90016912	ebi-a-GCST006867	Type 2 diabetes || id:ebi-a-GCST006867	class Betaproteobacteria id.2867	Inverse variance weighted	9	-0.0211623	0.0936794	0.821278	-0.204774	0.162449	0.97906	0.814831	1.17639	1
ebi-a-GCST90016912	ebi-a-GCST006867	Type 2 diabetes || id:ebi-a-GCST006867	class Betaproteobacteria id.2867	MR Egger	9	0.34122	0.430938	0.454463	-0.503418	1.18586	1.40666	0.604461	3.27349	1
ebi-a-GCST90016912	ebi-a-GCST006867	Type 2 diabetes || id:ebi-a-GCST006867	class Betaproteobacteria id.2867	Weighted median	9	-0.097892	0.0883215	0.267706	-0.271002	0.0752181	0.906747	0.762615	1.07812	1
ebi-a-GCST90016913	ebi-a-GCST006867	Type 2 diabetes || id:ebi-a-GCST006867	class Clostridia id.1859	Inverse variance weighted	9	-0.0555639	0.0620956	0.370888	-0.177271	0.0661435	0.945952	0.837553	1.06838	1
ebi-a-GCST90016913	ebi-a-GCST006867	Type 2 diabetes || id:ebi-a-GCST006867	class Clostridia id.1859	MR Egger	9	-0.030403	0.3638	0.935738	-0.743452	0.682646	0.970055	0.47547	1.97911	1
ebi-a-GCST90016913	ebi-a-GCST006867	Type 2 diabetes || id:ebi-a-GCST006867	class Clostridia id.1859	Weighted median	9	-8.57862e-05	0.0751472	0.999089	-0.147374	0.147203	0.999914	0.862971	1.15859	1
ebi-a-GCST90016914	ebi-a-GCST006867	Type 2 diabetes || id:ebi-a-GCST006867	class Coriobacteriia id.809	Inverse variance weighted	7	0.0545432	0.0586529	0.352407	-0.0604166	0.169503	1.05606	0.941372	1.18472	1
ebi-a-GCST90016914	ebi-a-GCST006867	Type 2 diabetes || id:ebi-a-GCST006867	class Coriobacteriia id.809	MR Egger	7	-0.00404478	0.241852	0.987303	-0.478074	0.469984	0.995963	0.619976	1.59997	1
ebi-a-GCST90016914	ebi-a-GCST006867	Type 2 diabetes || id:ebi-a-GCST006867	class Coriobacteriia id.809	Weighted median	7	0.0307802	0.0748321	0.680835	-0.115891	0.177451	1.03126	0.890573	1.19417	1
ebi-a-GCST90016915	ebi-a-GCST006867	Type 2 diabetes || id:ebi-a-GCST006867	class Deltaproteobacteria id.3087	Inverse variance weighted	11	0.0494023	0.0648266	0.446019	-0.0776578	0.176462	1.05064	0.925281	1.19299	1
ebi-a-GCST90016915	ebi-a-GCST006867	Type 2 diabetes || id:ebi-a-GCST006867	class Deltaproteobacteria id.3087	MR Egger	11	0.0938306	0.191964	0.636678	-0.282419	0.47008	1.09837	0.753958	1.60012	1
ebi-a-GCST90016915	ebi-a-GCST006867	Type 2 diabetes || id:ebi-a-GCST006867	class Deltaproteobacteria id.3087	Weighted median	11	0.0958959	0.0635204	0.131123	-0.0286041	0.220396	1.10064	0.971801	1.24657	1
ebi-a-GCST90016916	ebi-a-GCST006867	Type 2 diabetes || id:ebi-a-GCST006867	class Erysipelotrichia id.2147	Inverse variance weighted	7	-0.118295	0.104847	0.259208	-0.323794	0.0872047	0.888434	0.723399	1.09112	1
ebi-a-GCST90016916	ebi-a-GCST006867	Type 2 diabetes || id:ebi-a-GCST006867	class Erysipelotrichia id.2147	MR Egger	7	0.366101	0.67473	0.610713	-0.956369	1.68857	1.4421	0.384286	5.41174	1
ebi-a-GCST90016916	ebi-a-GCST006867	Type 2 diabetes || id:ebi-a-GCST006867	class Erysipelotrichia id.2147	Weighted median	7	-0.12191	0.0970415	0.209018	-0.312112	0.0682909	0.885228	0.7319	1.07068	1
ebi-a-GCST90016917	ebi-a-GCST006867	Type 2 diabetes || id:ebi-a-GCST006867	class Gammaproteobacteria id.3303	Inverse variance weighted	4	-0.056492	0.129507	0.662687	-0.310327	0.197343	0.945074	0.733207	1.21816	1
ebi-a-GCST90016917	ebi-a-GCST006867	Type 2 diabetes || id:ebi-a-GCST006867	class Gammaproteobacteria id.3303	MR Egger	4	-0.545231	1.22039	0.698762	-2.93719	1.84673	0.579708	0.0530145	6.33905	1
ebi-a-GCST90016917	ebi-a-GCST006867	Type 2 diabetes || id:ebi-a-GCST006867	class Gammaproteobacteria id.3303	Weighted median	4	-0.0277736	0.0932207	0.765754	-0.210486	0.154939	0.972609	0.81019	1.16759	1
ebi-a-GCST90016918	ebi-a-GCST006867	Type 2 diabetes || id:ebi-a-GCST006867	class Lentisphaeria id.2250	Inverse variance weighted	2	0.0520448	0.0555197	0.348547	-0.0567738	0.160863	1.05342	0.944808	1.17452	1
ebi-a-GCST90016919	ebi-a-GCST006867	Type 2 diabetes || id:ebi-a-GCST006867	class Melainabacteria id.1589	Inverse variance weighted	6	0.00149146	0.03598	0.966935	-0.0690293	0.0720122	1.00149	0.933299	1.07467	1
ebi-a-GCST90016919	ebi-a-GCST006867	Type 2 diabetes || id:ebi-a-GCST006867	class Melainabacteria id.1589	MR Egger	6	-0.039156	0.120668	0.761825	-0.275666	0.197354	0.961601	0.759067	1.21817	1
ebi-a-GCST90016919	ebi-a-GCST006867	Type 2 diabetes || id:ebi-a-GCST006867	class Melainabacteria id.1589	Weighted median	6	0.00335391	0.0433736	0.938364	-0.0816584	0.0883662	1.00336	0.921587	1.09239	1
ebi-a-GCST90016920	ebi-a-GCST006867	Type 2 diabetes || id:ebi-a-GCST006867	class Methanobacteria id.119	Inverse variance weighted	6	-0.0273611	0.0411671	0.506284	-0.108049	0.0533264	0.97301	0.897584	1.05477	1
ebi-a-GCST90016920	ebi-a-GCST006867	Type 2 diabetes || id:ebi-a-GCST006867	class Methanobacteria id.119	MR Egger	6	-0.344441	0.115552	0.0407056	-0.570924	-0.117959	0.708616	0.565003	0.888733	1
ebi-a-GCST90016920	ebi-a-GCST006867	Type 2 diabetes || id:ebi-a-GCST006867	class Methanobacteria id.119	Weighted median	6	-0.0418168	0.0389242	0.282682	-0.118108	0.0344747	0.959045	0.8886	1.03508	1
ebi-a-GCST90016921	ebi-a-GCST006867	Type 2 diabetes || id:ebi-a-GCST006867	class Mollicutes id.3920	Inverse variance weighted	8	-0.056033	0.0460561	0.223747	-0.146303	0.034237	0.945508	0.863896	1.03483	1
ebi-a-GCST90016921	ebi-a-GCST006867	Type 2 diabetes || id:ebi-a-GCST006867	class Mollicutes id.3920	MR Egger	8	-0.281761	0.316047	0.406981	-0.901213	0.337692	0.754454	0.406077	1.40171	1
ebi-a-GCST90016921	ebi-a-GCST006867	Type 2 diabetes || id:ebi-a-GCST006867	class Mollicutes id.3920	Weighted median	8	-0.0348867	0.0582921	0.549519	-0.149139	0.0793657	0.965715	0.861449	1.0826	1
ebi-a-GCST90016922	ebi-a-GCST006867	Type 2 diabetes || id:ebi-a-GCST006867	class Negativicutes id.2164	Inverse variance weighted	6	0.0564663	0.0786162	0.472602	-0.0976215	0.210554	1.05809	0.906992	1.23436	1
ebi-a-GCST90016922	ebi-a-GCST006867	Type 2 diabetes || id:ebi-a-GCST006867	class Negativicutes id.2164	MR Egger	6	0.0659559	0.617886	0.920131	-1.1451	1.27701	1.06818	0.318192	3.58591	1
ebi-a-GCST90016922	ebi-a-GCST006867	Type 2 diabetes || id:ebi-a-GCST006867	class Negativicutes id.2164	Weighted median	6	0.0842216	0.0852755	0.323328	-0.0829183	0.251362	1.08787	0.920426	1.28577	1
ebi-a-GCST90016923	ebi-a-GCST006867	Type 2 diabetes || id:ebi-a-GCST006867	class Verrucomicrobiae id.4029	Inverse variance weighted	8	-0.0758977	0.099153	0.443997	-0.270238	0.118442	0.926911	0.763198	1.12574	1
ebi-a-GCST90016923	ebi-a-GCST006867	Type 2 diabetes || id:ebi-a-GCST006867	class Verrucomicrobiae id.4029	MR Egger	8	-1.39337	0.405651	0.0138875	-2.18845	-0.598295	0.248237	0.112091	0.549748	1
ebi-a-GCST90016923	ebi-a-GCST006867	Type 2 diabetes || id:ebi-a-GCST006867	class Verrucomicrobiae id.4029	Weighted median	8	0.0476575	0.0768762	0.535307	-0.10302	0.198335	1.04881	0.902109	1.21937	1
ebi-a-GCST90016924	ebi-a-GCST006867	Type 2 diabetes || id:ebi-a-GCST006867	family Acidaminococcaceae id.2166	Inverse variance weighted	3	-0.0580652	0.119046	0.625725	-0.291396	0.175265	0.943588	0.74722	1.19156	1
ebi-a-GCST90016924	ebi-a-GCST006867	Type 2 diabetes || id:ebi-a-GCST006867	family Acidaminococcaceae id.2166	MR Egger	3	-0.294305	0.409936	0.603603	-1.09778	0.509169	0.745049	0.333611	1.66391	1
ebi-a-GCST90016924	ebi-a-GCST006867	Type 2 diabetes || id:ebi-a-GCST006867	family Acidaminococcaceae id.2166	Weighted median	3	-0.120852	0.0956757	0.206539	-0.308376	0.0666727	0.886165	0.734639	1.06895	1
ebi-a-GCST90016925	ebi-a-GCST006867	Type 2 diabetes || id:ebi-a-GCST006867	family Actinomycetaceae id.421	Inverse variance weighted	3	0.0912424	0.0606269	0.132329	-0.0275863	0.210071	1.09553	0.972791	1.23377	1
ebi-a-GCST90016925	ebi-a-GCST006867	Type 2 diabetes || id:ebi-a-GCST006867	family Actinomycetaceae id.421	MR Egger	3	0.359113	0.302216	0.445364	-0.233231	0.951456	1.43206	0.791971	2.58948	1
ebi-a-GCST90016925	ebi-a-GCST006867	Type 2 diabetes || id:ebi-a-GCST006867	family Actinomycetaceae id.421	Weighted median	3	0.0479203	0.0759237	0.527933	-0.10089	0.196731	1.04909	0.904032	1.21742	1
ebi-a-GCST90016926	ebi-a-GCST006867	Type 2 diabetes || id:ebi-a-GCST006867	family Alcaligenaceae id.2875	Inverse variance weighted	9	-0.0534405	0.0708408	0.450624	-0.192289	0.0854075	0.947962	0.825069	1.08916	1
ebi-a-GCST90016926	ebi-a-GCST006867	Type 2 diabetes || id:ebi-a-GCST006867	family Alcaligenaceae id.2875	MR Egger	9	-0.0346459	0.383762	0.930594	-0.78682	0.717528	0.965947	0.45529	2.04936	1
ebi-a-GCST90016926	ebi-a-GCST006867	Type 2 diabetes || id:ebi-a-GCST006867	family Alcaligenaceae id.2875	Weighted median	9	-0.0523595	0.07489	0.484457	-0.199144	0.0944249	0.948988	0.819432	1.09903	1
ebi-a-GCST90016927	ebi-a-GCST006867	Type 2 diabetes || id:ebi-a-GCST006867	family Bacteroidaceae id.917	Inverse variance weighted	6	-0.059881	0.062041	0.334453	-0.181481	0.0617194	0.941877	0.834034	1.06366	1
ebi-a-GCST90016927	ebi-a-GCST006867	Type 2 diabetes || id:ebi-a-GCST006867	family Bacteroidaceae id.917	MR Egger	6	0.0954927	0.337318	0.791152	-0.565651	0.756637	1.1002	0.56799	2.1311	1
ebi-a-GCST90016927	ebi-a-GCST006867	Type 2 diabetes || id:ebi-a-GCST006867	family Bacteroidaceae id.917	Weighted median	6	-0.0627846	0.0739024	0.395569	-0.207633	0.0820641	0.939146	0.812505	1.08553	1
ebi-a-GCST90016928	ebi-a-GCST006867	Type 2 diabetes || id:ebi-a-GCST006867	family Bacteroidales S24 7group id.11173	Inverse variance weighted	6	0.00451613	0.0419233	0.914215	-0.0776535	0.0866857	1.00453	0.925285	1.09055	1
ebi-a-GCST90016928	ebi-a-GCST006867	Type 2 diabetes || id:ebi-a-GCST006867	family Bacteroidales S24 7group id.11173	MR Egger	6	-0.0317297	0.177191	0.866587	-0.379024	0.315565	0.968768	0.684529	1.37103	1
ebi-a-GCST90016928	ebi-a-GCST006867	Type 2 diabetes || id:ebi-a-GCST006867	family Bacteroidales S24 7group id.11173	Weighted median	6	0.0214492	0.0531151	0.686342	-0.0826564	0.125555	1.02168	0.920667	1.13378	1
ebi-a-GCST90016929	ebi-a-GCST006867	Type 2 diabetes || id:ebi-a-GCST006867	family Bifidobacteriaceae id.433	Inverse variance weighted	5	-0.0805152	0.0788841	0.307407	-0.235128	0.0740976	0.922641	0.79047	1.07691	1
ebi-a-GCST90016929	ebi-a-GCST006867	Type 2 diabetes || id:ebi-a-GCST006867	family Bifidobacteriaceae id.433	MR Egger	5	-0.91239	0.394678	0.103866	-1.68596	-0.138822	0.401563	0.185267	0.870383	1
ebi-a-GCST90016929	ebi-a-GCST006867	Type 2 diabetes || id:ebi-a-GCST006867	family Bifidobacteriaceae id.433	Weighted median	5	-0.0389201	0.0885224	0.660181	-0.212424	0.134584	0.961828	0.808622	1.14406	1
ebi-a-GCST90016930	ebi-a-GCST006867	Type 2 diabetes || id:ebi-a-GCST006867	family Christensenellaceae id.1866	Inverse variance weighted	18	0.0687185	0.0618227	0.266335	-0.0524539	0.189891	1.07113	0.948898	1.20912	1
ebi-a-GCST90016930	ebi-a-GCST006867	Type 2 diabetes || id:ebi-a-GCST006867	family Christensenellaceae id.1866	MR Egger	18	0.223564	0.264499	0.410441	-0.294854	0.741982	1.25053	0.74464	2.10009	1
ebi-a-GCST90016930	ebi-a-GCST006867	Type 2 diabetes || id:ebi-a-GCST006867	family Christensenellaceae id.1866	Weighted median	18	0.0221317	0.0686864	0.747291	-0.112494	0.156757	1.02238	0.893603	1.16971	1
ebi-a-GCST90016931	ebi-a-GCST006867	Type 2 diabetes || id:ebi-a-GCST006867	family Clostridiaceae1 id.1869	Inverse variance weighted	7	-0.0388581	0.0586689	0.50776	-0.153849	0.076133	0.961887	0.857401	1.07911	1
ebi-a-GCST90016931	ebi-a-GCST006867	Type 2 diabetes || id:ebi-a-GCST006867	family Clostridiaceae1 id.1869	MR Egger	7	-0.0935467	0.164165	0.593438	-0.41531	0.228217	0.910695	0.660135	1.25636	1
ebi-a-GCST90016931	ebi-a-GCST006867	Type 2 diabetes || id:ebi-a-GCST006867	family Clostridiaceae1 id.1869	Weighted median	7	-0.0967306	0.0709579	0.172816	-0.235808	0.0423469	0.907801	0.789932	1.04326	1
ebi-a-GCST90016932	ebi-a-GCST006867	Type 2 diabetes || id:ebi-a-GCST006867	family Clostridiales vadin BB60 group id.11286	Inverse variance weighted	15	0.039984	0.0397467	0.31443	-0.0379195	0.117888	1.04079	0.96279	1.12512	1
ebi-a-GCST90016932	ebi-a-GCST006867	Type 2 diabetes || id:ebi-a-GCST006867	family Clostridiales vadin BB60 group id.11286	MR Egger	15	0.0916491	0.116005	0.443674	-0.13572	0.319019	1.09598	0.873087	1.37578	1
ebi-a-GCST90016932	ebi-a-GCST006867	Type 2 diabetes || id:ebi-a-GCST006867	family Clostridiales vadin BB60 group id.11286	Weighted median	15	0.0593676	0.0445613	0.182773	-0.0279727	0.146708	1.06117	0.972415	1.15802	1
ebi-a-GCST90016933	ebi-a-GCST006867	Type 2 diabetes || id:ebi-a-GCST006867	family Coriobacteriaceae id.811	Inverse variance weighted	7	0.0545432	0.0586529	0.352407	-0.0604166	0.169503	1.05606	0.941372	1.18472	1
ebi-a-GCST90016933	ebi-a-GCST006867	Type 2 diabetes || id:ebi-a-GCST006867	family Coriobacteriaceae id.811	MR Egger	7	-0.00404478	0.241852	0.987303	-0.478074	0.469984	0.995963	0.619976	1.59997	1
ebi-a-GCST90016933	ebi-a-GCST006867	Type 2 diabetes || id:ebi-a-GCST006867	family Coriobacteriaceae id.811	Weighted median	7	0.0307802	0.0753159	0.682773	-0.116839	0.178399	1.03126	0.889728	1.1953	1
ebi-a-GCST90016934	ebi-a-GCST006867	Type 2 diabetes || id:ebi-a-GCST006867	family Defluviitaleaceae id.1924	Inverse variance weighted	6	0.0208989	0.049052	0.670068	-0.075243	0.117041	1.02112	0.927518	1.12417	1
ebi-a-GCST90016934	ebi-a-GCST006867	Type 2 diabetes || id:ebi-a-GCST006867	family Defluviitaleaceae id.1924	MR Egger	6	0.0120255	0.191361	0.952907	-0.363043	0.387094	1.0121	0.695557	1.47269	1
ebi-a-GCST90016934	ebi-a-GCST006867	Type 2 diabetes || id:ebi-a-GCST006867	family Defluviitaleaceae id.1924	Weighted median	6	-0.0184167	0.0620396	0.766578	-0.140014	0.103181	0.981752	0.869346	1.10869	1
ebi-a-GCST90016935	ebi-a-GCST006867	Type 2 diabetes || id:ebi-a-GCST006867	family Desulfovibrionaceae id.3169	Inverse variance weighted	8	0.075795	0.0741356	0.306599	-0.0695107	0.221101	1.07874	0.93285	1.24745	1
ebi-a-GCST90016935	ebi-a-GCST006867	Type 2 diabetes || id:ebi-a-GCST006867	family Desulfovibrionaceae id.3169	MR Egger	8	0.129795	0.197064	0.534565	-0.256449	0.51604	1.1386	0.773794	1.67538	1
ebi-a-GCST90016935	ebi-a-GCST006867	Type 2 diabetes || id:ebi-a-GCST006867	family Desulfovibrionaceae id.3169	Weighted median	8	0.118211	0.0694187	0.0885936	-0.0178501	0.254271	1.12548	0.982308	1.28952	1
ebi-a-GCST90016936	ebi-a-GCST006867	Type 2 diabetes || id:ebi-a-GCST006867	family Enterobacteriaceae id.3469	Inverse variance weighted	5	-0.009898	0.0602737	0.86956	-0.128035	0.108239	0.990151	0.879823	1.11431	1
ebi-a-GCST90016936	ebi-a-GCST006867	Type 2 diabetes || id:ebi-a-GCST006867	family Enterobacteriaceae id.3469	MR Egger	5	0.0318442	0.355816	0.934328	-0.665556	0.729244	1.03236	0.513988	2.07351	1
ebi-a-GCST90016936	ebi-a-GCST006867	Type 2 diabetes || id:ebi-a-GCST006867	family Enterobacteriaceae id.3469	Weighted median	5	0.00270232	0.0742006	0.970948	-0.142731	0.148136	1.00271	0.866987	1.15967	1
ebi-a-GCST90016937	ebi-a-GCST006867	Type 2 diabetes || id:ebi-a-GCST006867	family Erysipelotrichaceae id.2149	Inverse variance weighted	7	-0.118295	0.104847	0.259208	-0.323794	0.0872047	0.888434	0.723399	1.09112	1
ebi-a-GCST90016937	ebi-a-GCST006867	Type 2 diabetes || id:ebi-a-GCST006867	family Erysipelotrichaceae id.2149	MR Egger	7	0.366101	0.67473	0.610713	-0.956369	1.68857	1.4421	0.384286	5.41174	1
ebi-a-GCST90016937	ebi-a-GCST006867	Type 2 diabetes || id:ebi-a-GCST006867	family Erysipelotrichaceae id.2149	Weighted median	7	-0.12191	0.0928643	0.189257	-0.303924	0.0601035	0.885228	0.737917	1.06195	1
ebi-a-GCST90016938	ebi-a-GCST006867	Type 2 diabetes || id:ebi-a-GCST006867	family Family XI id.1936	Inverse variance weighted	8	-0.0045293	0.0333323	0.891913	-0.0698605	0.0608019	0.995481	0.932524	1.06269	1
ebi-a-GCST90016938	ebi-a-GCST006867	Type 2 diabetes || id:ebi-a-GCST006867	family Family XI id.1936	MR Egger	8	0.0463341	0.229532	0.846693	-0.403548	0.496216	1.04742	0.667946	1.64249	1
ebi-a-GCST90016938	ebi-a-GCST006867	Type 2 diabetes || id:ebi-a-GCST006867	family Family XI id.1936	Weighted median	8	-0.0395487	0.0327285	0.226899	-0.103697	0.0245992	0.961223	0.901499	1.0249	1
ebi-a-GCST90016939	ebi-a-GCST006867	Type 2 diabetes || id:ebi-a-GCST006867	family Family XIII id.1957	Inverse variance weighted	5	0.0359437	0.0689398	0.602104	-0.0991783	0.171066	1.0366	0.905581	1.18657	1
ebi-a-GCST90016939	ebi-a-GCST006867	Type 2 diabetes || id:ebi-a-GCST006867	family Family XIII id.1957	MR Egger	5	-0.39171	0.367988	0.365197	-1.11297	0.329547	0.6759	0.328583	1.39034	1
ebi-a-GCST90016939	ebi-a-GCST006867	Type 2 diabetes || id:ebi-a-GCST006867	family Family XIII id.1957	Weighted median	5	0.0547307	0.0909164	0.547181	-0.123465	0.232927	1.05626	0.883852	1.26229	1
ebi-a-GCST90016940	ebi-a-GCST006867	Type 2 diabetes || id:ebi-a-GCST006867	family Lachnospiraceae id.1987	Inverse variance weighted	12	0.0755225	0.0989199	0.445182	-0.11836	0.269405	1.07845	0.888376	1.30919	1
ebi-a-GCST90016940	ebi-a-GCST006867	Type 2 diabetes || id:ebi-a-GCST006867	family Lachnospiraceae id.1987	MR Egger	12	-0.00478163	0.297919	0.98751	-0.588703	0.579139	0.99523	0.555047	1.7845	1
ebi-a-GCST90016940	ebi-a-GCST006867	Type 2 diabetes || id:ebi-a-GCST006867	family Lachnospiraceae id.1987	Weighted median	12	0.00323421	0.0706092	0.963466	-0.13516	0.141628	1.00324	0.873576	1.15215	1
ebi-a-GCST90016941	ebi-a-GCST006867	Type 2 diabetes || id:ebi-a-GCST006867	family Lactobacillaceae id.1836	Inverse variance weighted	5	0.0369436	0.0432949	0.393492	-0.0479144	0.121802	1.03763	0.953215	1.12953	1
ebi-a-GCST90016941	ebi-a-GCST006867	Type 2 diabetes || id:ebi-a-GCST006867	family Lactobacillaceae id.1836	MR Egger	5	-0.0199307	0.15694	0.906978	-0.327533	0.287672	0.980267	0.720699	1.33332	1
ebi-a-GCST90016941	ebi-a-GCST006867	Type 2 diabetes || id:ebi-a-GCST006867	family Lactobacillaceae id.1836	Weighted median	5	0.0233124	0.0537824	0.664683	-0.0821011	0.128726	1.02359	0.921179	1.13738	1
ebi-a-GCST90016942	ebi-a-GCST006867	Type 2 diabetes || id:ebi-a-GCST006867	family Methanobacteriaceae id.121	Inverse variance weighted	6	-0.0273611	0.0411671	0.506284	-0.108049	0.0533264	0.97301	0.897584	1.05477	1
ebi-a-GCST90016942	ebi-a-GCST006867	Type 2 diabetes || id:ebi-a-GCST006867	family Methanobacteriaceae id.121	MR Egger	6	-0.344441	0.115552	0.0407056	-0.570924	-0.117959	0.708616	0.565003	0.888733	1
ebi-a-GCST90016942	ebi-a-GCST006867	Type 2 diabetes || id:ebi-a-GCST006867	family Methanobacteriaceae id.121	Weighted median	6	-0.0418168	0.0375625	0.265597	-0.115439	0.0318057	0.959045	0.890975	1.03232	1
ebi-a-GCST90016943	ebi-a-GCST006867	Type 2 diabetes || id:ebi-a-GCST006867	family Oxalobacteraceae id.2966	Inverse variance weighted	10	-0.0326179	0.0267979	0.223535	-0.0851418	0.019906	0.967908	0.918382	1.02011	1
ebi-a-GCST90016943	ebi-a-GCST006867	Type 2 diabetes || id:ebi-a-GCST006867	family Oxalobacteraceae id.2966	MR Egger	10	-0.0894259	0.114967	0.459046	-0.314761	0.135909	0.914456	0.729963	1.14558	1
ebi-a-GCST90016943	ebi-a-GCST006867	Type 2 diabetes || id:ebi-a-GCST006867	family Oxalobacteraceae id.2966	Weighted median	10	-0.0266252	0.0369983	0.471751	-0.0991419	0.0458915	0.973726	0.905614	1.04696	1
ebi-a-GCST90016944	ebi-a-GCST006867	Type 2 diabetes || id:ebi-a-GCST006867	family Pasteurellaceae id.3689	Inverse variance weighted	6	-0.000822158	0.0664246	0.990125	-0.131014	0.12937	0.999178	0.877205	1.13811	1
ebi-a-GCST90016944	ebi-a-GCST006867	Type 2 diabetes || id:ebi-a-GCST006867	family Pasteurellaceae id.3689	MR Egger	6	-0.00206826	0.197797	0.992158	-0.38975	0.385614	0.997934	0.677226	1.47052	1
ebi-a-GCST90016944	ebi-a-GCST006867	Type 2 diabetes || id:ebi-a-GCST006867	family Pasteurellaceae id.3689	Weighted median	6	0.0276253	0.0608753	0.649972	-0.0916903	0.146941	1.02801	0.912388	1.15829	1
ebi-a-GCST90016945	ebi-a-GCST006867	Type 2 diabetes || id:ebi-a-GCST006867	family Peptococcaceae id.2024	Inverse variance weighted	4	0.0123551	0.0575513	0.830017	-0.100445	0.125156	1.01243	0.904434	1.13332	1
ebi-a-GCST90016945	ebi-a-GCST006867	Type 2 diabetes || id:ebi-a-GCST006867	family Peptococcaceae id.2024	MR Egger	4	0.0958779	0.198058	0.676144	-0.292315	0.484071	1.10062	0.746533	1.62267	1
ebi-a-GCST90016945	ebi-a-GCST006867	Type 2 diabetes || id:ebi-a-GCST006867	family Peptococcaceae id.2024	Weighted median	4	0.0201169	0.0694728	0.772148	-0.11605	0.156284	1.02032	0.890431	1.16916	1
ebi-a-GCST90016946	ebi-a-GCST006867	Type 2 diabetes || id:ebi-a-GCST006867	family Peptostreptococcaceae id.2042	Inverse variance weighted	9	0.00778388	0.0613458	0.899031	-0.112454	0.128022	1.00781	0.893639	1.13658	1
ebi-a-GCST90016946	ebi-a-GCST006867	Type 2 diabetes || id:ebi-a-GCST006867	family Peptostreptococcaceae id.2042	MR Egger	9	-0.11992	0.119945	0.350711	-0.355013	0.115173	0.886991	0.701164	1.12207	1
ebi-a-GCST90016946	ebi-a-GCST006867	Type 2 diabetes || id:ebi-a-GCST006867	family Peptostreptococcaceae id.2042	Weighted median	9	-0.0699263	0.0675645	0.30069	-0.202353	0.0625002	0.932463	0.816807	1.06449	1
ebi-a-GCST90016947	ebi-a-GCST006867	Type 2 diabetes || id:ebi-a-GCST006867	family Porphyromonadaceae id.943	Inverse variance weighted	7	-0.0234676	0.061258	0.701649	-0.143533	0.096598	0.976806	0.866292	1.10142	1
ebi-a-GCST90016947	ebi-a-GCST006867	Type 2 diabetes || id:ebi-a-GCST006867	family Porphyromonadaceae id.943	MR Egger	7	0.158592	0.305033	0.62531	-0.439272	0.756456	1.17186	0.644506	2.13071	1
ebi-a-GCST90016947	ebi-a-GCST006867	Type 2 diabetes || id:ebi-a-GCST006867	family Porphyromonadaceae id.943	Weighted median	7	0.00468185	0.0774561	0.951801	-0.147132	0.156496	1.00469	0.86318	1.16941	1
ebi-a-GCST90016948	ebi-a-GCST006867	Type 2 diabetes || id:ebi-a-GCST006867	family Prevotellaceae id.960	Inverse variance weighted	14	0.0252333	0.0370274	0.49557	-0.0473404	0.097807	1.02555	0.953763	1.10275	1
ebi-a-GCST90016948	ebi-a-GCST006867	Type 2 diabetes || id:ebi-a-GCST006867	family Prevotellaceae id.960	MR Egger	14	0.0365753	0.130288	0.783701	-0.218789	0.291939	1.03725	0.803492	1.33902	1
ebi-a-GCST90016948	ebi-a-GCST006867	Type 2 diabetes || id:ebi-a-GCST006867	family Prevotellaceae id.960	Weighted median	14	0.0241208	0.0489522	0.622195	-0.0718255	0.120067	1.02441	0.930693	1.12757	1
ebi-a-GCST90016949	ebi-a-GCST006867	Type 2 diabetes || id:ebi-a-GCST006867	family Rhodospirillaceae id.2717	Inverse variance weighted	13	-0.00907	0.0435089	0.834868	-0.0943475	0.0762075	0.990971	0.909966	1.07919	1
ebi-a-GCST90016949	ebi-a-GCST006867	Type 2 diabetes || id:ebi-a-GCST006867	family Rhodospirillaceae id.2717	MR Egger	13	-0.34463	0.271687	0.230813	-0.877137	0.187876	0.708482	0.415972	1.20668	1
ebi-a-GCST90016949	ebi-a-GCST006867	Type 2 diabetes || id:ebi-a-GCST006867	family Rhodospirillaceae id.2717	Weighted median	13	-0.00645564	0.0468372	0.890374	-0.0982566	0.0853453	0.993565	0.906416	1.08909	1
ebi-a-GCST90016950	ebi-a-GCST006867	Type 2 diabetes || id:ebi-a-GCST006867	family Rikenellaceae id.967	Inverse variance weighted	12	0.00695884	0.0438999	0.87405	-0.0790849	0.0930026	1.00698	0.923961	1.09746	1
ebi-a-GCST90016950	ebi-a-GCST006867	Type 2 diabetes || id:ebi-a-GCST006867	family Rikenellaceae id.967	MR Egger	12	-0.190706	0.126734	0.163294	-0.439104	0.0576923	0.826376	0.644614	1.05939	1
ebi-a-GCST90016950	ebi-a-GCST006867	Type 2 diabetes || id:ebi-a-GCST006867	family Rikenellaceae id.967	Weighted median	12	-0.0484051	0.0579486	0.403543	-0.161984	0.0651742	0.952748	0.850454	1.06734	1
ebi-a-GCST90016951	ebi-a-GCST006867	Type 2 diabetes || id:ebi-a-GCST006867	family Ruminococcaceae id.2050	Inverse variance weighted	6	0.0895303	0.0611731	0.143315	-0.0303691	0.20943	1.09366	0.970087	1.23297	1
ebi-a-GCST90016951	ebi-a-GCST006867	Type 2 diabetes || id:ebi-a-GCST006867	family Ruminococcaceae id.2050	MR Egger	6	-0.0797111	0.155761	0.635782	-0.385003	0.225581	0.923383	0.680449	1.25305	1
ebi-a-GCST90016951	ebi-a-GCST006867	Type 2 diabetes || id:ebi-a-GCST006867	family Ruminococcaceae id.2050	Weighted median	6	0.0301219	0.0788542	0.702465	-0.124432	0.184676	1.03058	0.882998	1.20283	1
ebi-a-GCST90016952	ebi-a-GCST006867	Type 2 diabetes || id:ebi-a-GCST006867	family Streptococcaceae id.1850	Inverse variance weighted	12	0.0880544	0.0477031	0.0649089	-0.00544365	0.181553	1.09205	0.994571	1.19908	1
ebi-a-GCST90016952	ebi-a-GCST006867	Type 2 diabetes || id:ebi-a-GCST006867	family Streptococcaceae id.1850	MR Egger	12	0.100119	0.191482	0.612455	-0.275186	0.475425	1.1053	0.759431	1.6087	1
ebi-a-GCST90016952	ebi-a-GCST006867	Type 2 diabetes || id:ebi-a-GCST006867	family Streptococcaceae id.1850	Weighted median	12	0.0741759	0.0619155	0.23091	-0.0471786	0.19553	1.077	0.953917	1.21596	1
ebi-a-GCST90016953	ebi-a-GCST006867	Type 2 diabetes || id:ebi-a-GCST006867	unknown family id.1000001214	Inverse variance weighted	6	-0.00504504	0.0359021	0.888247	-0.0754131	0.065323	0.994968	0.92736	1.0675	1
ebi-a-GCST90016953	ebi-a-GCST006867	Type 2 diabetes || id:ebi-a-GCST006867	unknown family id.1000001214	MR Egger	6	-0.0155029	0.122941	0.905737	-0.256468	0.225462	0.984617	0.77378	1.2529	1
ebi-a-GCST90016953	ebi-a-GCST006867	Type 2 diabetes || id:ebi-a-GCST006867	unknown family id.1000001214	Weighted median	6	0.00369595	0.0418116	0.929562	-0.0782549	0.0856468	1.0037	0.924729	1.08942	1
ebi-a-GCST90016954	ebi-a-GCST006867	Type 2 diabetes || id:ebi-a-GCST006867	unknown family id.1000005471	Inverse variance weighted	11	-0.0299242	0.044418	0.500506	-0.116984	0.0571352	0.970519	0.8896	1.0588	1
ebi-a-GCST90016954	ebi-a-GCST006867	Type 2 diabetes || id:ebi-a-GCST006867	unknown family id.1000005471	MR Egger	11	0.00362004	0.22713	0.987631	-0.441555	0.448795	1.00363	0.643036	1.56642	1
ebi-a-GCST90016954	ebi-a-GCST006867	Type 2 diabetes || id:ebi-a-GCST006867	unknown family id.1000005471	Weighted median	11	-0.0532549	0.0527616	0.312807	-0.156668	0.0501578	0.948138	0.854988	1.05144	1
ebi-a-GCST90016955	ebi-a-GCST006867	Type 2 diabetes || id:ebi-a-GCST006867	unknown family id.1000006161	Inverse variance weighted	10	0.00662384	0.0321483	0.836759	-0.0563868	0.0696344	1.00665	0.945174	1.07212	1
ebi-a-GCST90016955	ebi-a-GCST006867	Type 2 diabetes || id:ebi-a-GCST006867	unknown family id.1000006161	MR Egger	10	0.084246	0.126422	0.523914	-0.163542	0.332034	1.0879	0.849131	1.3938	1
ebi-a-GCST90016955	ebi-a-GCST006867	Type 2 diabetes || id:ebi-a-GCST006867	unknown family id.1000006161	Weighted median	10	0.0034418	0.0381989	0.928206	-0.071428	0.0783116	1.00345	0.931063	1.08146	1
ebi-a-GCST90016956	ebi-a-GCST006867	Type 2 diabetes || id:ebi-a-GCST006867	family Veillonellaceae id.2172	Inverse variance weighted	14	0.0421569	0.0371408	0.256352	-0.0306391	0.114953	1.04306	0.969825	1.12182	1
ebi-a-GCST90016956	ebi-a-GCST006867	Type 2 diabetes || id:ebi-a-GCST006867	family Veillonellaceae id.2172	MR Egger	14	0.168475	0.10274	0.126977	-0.0328962	0.369845	1.1835	0.967639	1.44751	1
ebi-a-GCST90016956	ebi-a-GCST006867	Type 2 diabetes || id:ebi-a-GCST006867	family Veillonellaceae id.2172	Weighted median	14	-0.00847478	0.0506732	0.867178	-0.107794	0.0908447	0.991561	0.897812	1.0951	1
ebi-a-GCST90016957	ebi-a-GCST006867	Type 2 diabetes || id:ebi-a-GCST006867	family Verrucomicrobiaceae id.4036	Inverse variance weighted	8	-0.0759238	0.099165	0.443896	-0.270287	0.11844	0.926887	0.76316	1.12574	1
ebi-a-GCST90016957	ebi-a-GCST006867	Type 2 diabetes || id:ebi-a-GCST006867	family Verrucomicrobiaceae id.4036	MR Egger	8	-1.39506	0.40523	0.0137562	-2.18932	-0.600814	0.247817	0.111993	0.548365	1
ebi-a-GCST90016957	ebi-a-GCST006867	Type 2 diabetes || id:ebi-a-GCST006867	family Verrucomicrobiaceae id.4036	Weighted median	8	0.0474369	0.0724048	0.512363	-0.0944765	0.18935	1.04858	0.909849	1.20846	1
ebi-a-GCST90016958	ebi-a-GCST006867	Type 2 diabetes || id:ebi-a-GCST006867	family Victivallaceae id.2255	Inverse variance weighted	6	-0.028841	0.0321116	0.369107	-0.0917797	0.0340978	0.971571	0.912306	1.03469	1
ebi-a-GCST90016958	ebi-a-GCST006867	Type 2 diabetes || id:ebi-a-GCST006867	family Victivallaceae id.2255	MR Egger	6	-0.0665419	0.189759	0.743528	-0.43847	0.305386	0.935624	0.645022	1.35715	1
ebi-a-GCST90016958	ebi-a-GCST006867	Type 2 diabetes || id:ebi-a-GCST006867	family Victivallaceae id.2255	Weighted median	6	-0.0405912	0.0388564	0.296187	-0.11675	0.0355674	0.960222	0.889808	1.03621	1
ebi-a-GCST90016959	ebi-a-GCST006867	Type 2 diabetes || id:ebi-a-GCST006867	genus Actinomyces id.423	Inverse variance weighted	6	0.0914502	0.040793	0.0249735	0.0114959	0.171405	1.09576	1.01156	1.18697	1
ebi-a-GCST90016959	ebi-a-GCST006867	Type 2 diabetes || id:ebi-a-GCST006867	genus Actinomyces id.423	MR Egger	6	0.0458881	0.138749	0.757449	-0.22606	0.317836	1.04696	0.79767	1.37415	1
ebi-a-GCST90016959	ebi-a-GCST006867	Type 2 diabetes || id:ebi-a-GCST006867	genus Actinomyces id.423	Weighted median	6	0.0670069	0.0531135	0.2071	-0.0370956	0.171109	1.0693	0.963584	1.18662	1
ebi-a-GCST90016960	ebi-a-GCST006867	Type 2 diabetes || id:ebi-a-GCST006867	genus Adlercreutzia id.812	Inverse variance weighted	6	-0.000753132	0.0544274	0.98896	-0.107431	0.105925	0.999247	0.898139	1.11174	1
ebi-a-GCST90016960	ebi-a-GCST006867	Type 2 diabetes || id:ebi-a-GCST006867	genus Adlercreutzia id.812	MR Egger	6	-0.222794	0.237237	0.40084	-0.687779	0.242191	0.800279	0.502691	1.27404	1
ebi-a-GCST90016960	ebi-a-GCST006867	Type 2 diabetes || id:ebi-a-GCST006867	genus Adlercreutzia id.812	Weighted median	6	-0.00229546	0.0595709	0.969262	-0.119055	0.114464	0.997707	0.887759	1.12127	1
ebi-a-GCST90016961	ebi-a-GCST006867	Type 2 diabetes || id:ebi-a-GCST006867	genus Akkermansia id.4037	Inverse variance weighted	8	-0.0763403	0.0990644	0.440936	-0.270507	0.117826	0.926501	0.762993	1.12505	1
ebi-a-GCST90016961	ebi-a-GCST006867	Type 2 diabetes || id:ebi-a-GCST006867	genus Akkermansia id.4037	MR Egger	8	-1.38523	0.398302	0.0131773	-2.1659	-0.604554	0.250267	0.114647	0.546318	1
ebi-a-GCST90016961	ebi-a-GCST006867	Type 2 diabetes || id:ebi-a-GCST006867	genus Akkermansia id.4037	Weighted median	8	0.0464132	0.0715445	0.516512	-0.0938141	0.186641	1.04751	0.910452	1.20519	1
ebi-a-GCST90016962	ebi-a-GCST006867	Type 2 diabetes || id:ebi-a-GCST006867	genus Alistipes id.968	Inverse variance weighted	13	-0.0214431	0.0560152	0.701861	-0.131233	0.0883467	0.978785	0.877013	1.09237	1
ebi-a-GCST90016962	ebi-a-GCST006867	Type 2 diabetes || id:ebi-a-GCST006867	genus Alistipes id.968	MR Egger	13	0.0750893	0.29494	0.803735	-0.502993	0.653172	1.07798	0.604718	1.92163	1
ebi-a-GCST90016962	ebi-a-GCST006867	Type 2 diabetes || id:ebi-a-GCST006867	genus Alistipes id.968	Weighted median	13	-0.0220739	0.0671887	0.742507	-0.153764	0.109616	0.978168	0.857475	1.11585	1
ebi-a-GCST90016963	ebi-a-GCST006867	Type 2 diabetes || id:ebi-a-GCST006867	genus Allisonella id.2174	Inverse variance weighted	6	-0.00225357	0.041588	0.956785	-0.083766	0.0792588	0.997749	0.919646	1.08248	1
ebi-a-GCST90016963	ebi-a-GCST006867	Type 2 diabetes || id:ebi-a-GCST006867	genus Allisonella id.2174	MR Egger	6	-0.262046	0.246958	0.348466	-0.746083	0.221992	0.769476	0.47422	1.24856	1
ebi-a-GCST90016963	ebi-a-GCST006867	Type 2 diabetes || id:ebi-a-GCST006867	genus Allisonella id.2174	Weighted median	6	-0.0234127	0.0342613	0.494381	-0.0905647	0.0437394	0.976859	0.913415	1.04471	1
ebi-a-GCST90016964	ebi-a-GCST006867	Type 2 diabetes || id:ebi-a-GCST006867	genus Alloprevotella id.961	Inverse variance weighted	5	0.0114439	0.0294983	0.698052	-0.0463727	0.0692605	1.01151	0.954686	1.07172	1
ebi-a-GCST90016964	ebi-a-GCST006867	Type 2 diabetes || id:ebi-a-GCST006867	genus Alloprevotella id.961	MR Egger	5	0.173104	0.303621	0.608489	-0.421992	0.768201	1.18899	0.655739	2.15588	1
ebi-a-GCST90016964	ebi-a-GCST006867	Type 2 diabetes || id:ebi-a-GCST006867	genus Alloprevotella id.961	Weighted median	5	0.00176439	0.0384716	0.96342	-0.07364	0.0771688	1.00177	0.929006	1.08022	1
ebi-a-GCST90016965	ebi-a-GCST006867	Type 2 diabetes || id:ebi-a-GCST006867	genus Anaerofilum id.2053	Inverse variance weighted	8	-0.00904026	0.0293491	0.758063	-0.0665644	0.0484839	0.991	0.935603	1.04968	1
ebi-a-GCST90016965	ebi-a-GCST006867	Type 2 diabetes || id:ebi-a-GCST006867	genus Anaerofilum id.2053	MR Egger	8	0.0788437	0.187153	0.688225	-0.287976	0.445663	1.08204	0.74978	1.56153	1
ebi-a-GCST90016965	ebi-a-GCST006867	Type 2 diabetes || id:ebi-a-GCST006867	genus Anaerofilum id.2053	Weighted median	8	-0.0243697	0.0372728	0.513228	-0.0974244	0.048685	0.975925	0.907171	1.04989	1
ebi-a-GCST90016966	ebi-a-GCST006867	Type 2 diabetes || id:ebi-a-GCST006867	genus Anaerostipes id.1991	Inverse variance weighted	9	0.0299432	0.050748	0.555165	-0.0695229	0.129409	1.0304	0.932839	1.13816	1
ebi-a-GCST90016966	ebi-a-GCST006867	Type 2 diabetes || id:ebi-a-GCST006867	genus Anaerostipes id.1991	MR Egger	9	-0.34702	0.203481	0.131886	-0.745844	0.0518029	0.706791	0.474334	1.05317	1
ebi-a-GCST90016966	ebi-a-GCST006867	Type 2 diabetes || id:ebi-a-GCST006867	genus Anaerostipes id.1991	Weighted median	9	0.0888078	0.0671809	0.186195	-0.0428669	0.220482	1.09287	0.958039	1.24668	1
ebi-a-GCST90016967	ebi-a-GCST006867	Type 2 diabetes || id:ebi-a-GCST006867	genus Anaerotruncus id.2054	Inverse variance weighted	11	-0.0105625	0.045414	0.816085	-0.099574	0.0784489	0.989493	0.905223	1.08161	1
ebi-a-GCST90016967	ebi-a-GCST006867	Type 2 diabetes || id:ebi-a-GCST006867	genus Anaerotruncus id.2054	MR Egger	11	0.0353559	0.167973	0.837976	-0.29387	0.364582	1.03599	0.745373	1.43991	1
ebi-a-GCST90016967	ebi-a-GCST006867	Type 2 diabetes || id:ebi-a-GCST006867	genus Anaerotruncus id.2054	Weighted median	11	0.0172535	0.0614484	0.778879	-0.103185	0.137692	1.0174	0.90196	1.14762	1
ebi-a-GCST90016968	ebi-a-GCST006867	Type 2 diabetes || id:ebi-a-GCST006867	genus Bacteroides id.918	Inverse variance weighted	6	-0.059881	0.062041	0.334453	-0.181481	0.0617194	0.941877	0.834034	1.06366	1
ebi-a-GCST90016968	ebi-a-GCST006867	Type 2 diabetes || id:ebi-a-GCST006867	genus Bacteroides id.918	MR Egger	6	0.0954927	0.337318	0.791152	-0.565651	0.756637	1.1002	0.56799	2.1311	1
ebi-a-GCST90016968	ebi-a-GCST006867	Type 2 diabetes || id:ebi-a-GCST006867	genus Bacteroides id.918	Weighted median	6	-0.0627846	0.074531	0.399567	-0.208865	0.0832962	0.939146	0.811505	1.08686	1
ebi-a-GCST90016969	ebi-a-GCST006867	Type 2 diabetes || id:ebi-a-GCST006867	genus Barnesiella id.944	Inverse variance weighted	8	-0.00786098	0.0629416	0.900608	-0.131227	0.115505	0.99217	0.877019	1.12244	1
ebi-a-GCST90016969	ebi-a-GCST006867	Type 2 diabetes || id:ebi-a-GCST006867	genus Barnesiella id.944	MR Egger	8	-0.00826154	0.21109	0.97005	-0.421997	0.405474	0.991772	0.655736	1.50001	1
ebi-a-GCST90016969	ebi-a-GCST006867	Type 2 diabetes || id:ebi-a-GCST006867	genus Barnesiella id.944	Weighted median	8	-0.005332	0.0706331	0.939826	-0.143773	0.133109	0.994682	0.866084	1.14237	1
ebi-a-GCST90016970	ebi-a-GCST006867	Type 2 diabetes || id:ebi-a-GCST006867	genus Bifidobacterium id.436	Inverse variance weighted	6	-0.0109816	0.0605314	0.856038	-0.129623	0.10766	0.989078	0.878426	1.11367	1
ebi-a-GCST90016970	ebi-a-GCST006867	Type 2 diabetes || id:ebi-a-GCST006867	genus Bifidobacterium id.436	MR Egger	6	0.270837	0.580657	0.665176	-0.867251	1.40893	1.31106	0.420105	4.09156	1
ebi-a-GCST90016970	ebi-a-GCST006867	Type 2 diabetes || id:ebi-a-GCST006867	genus Bifidobacterium id.436	Weighted median	6	0.00997468	0.0743094	0.893219	-0.135672	0.155621	1.01002	0.873129	1.16838	1
ebi-a-GCST90016971	ebi-a-GCST006867	Type 2 diabetes || id:ebi-a-GCST006867	genus Bilophila id.3170	Inverse variance weighted	9	0.102413	0.0512492	0.045681	0.00196431	0.202861	1.10784	1.00197	1.2249	1
ebi-a-GCST90016971	ebi-a-GCST006867	Type 2 diabetes || id:ebi-a-GCST006867	genus Bilophila id.3170	MR Egger	9	-0.147159	0.382069	0.711551	-0.896014	0.601695	0.863156	0.408193	1.82521	1
ebi-a-GCST90016971	ebi-a-GCST006867	Type 2 diabetes || id:ebi-a-GCST006867	genus Bilophila id.3170	Weighted median	9	0.0602851	0.0631714	0.339927	-0.063531	0.184101	1.06214	0.938445	1.20214	1
ebi-a-GCST90016972	ebi-a-GCST006867	Type 2 diabetes || id:ebi-a-GCST006867	genus Blautia id.1992	Inverse variance weighted	5	0.0505273	0.141048	0.720173	-0.225927	0.326981	1.05183	0.797777	1.38678	1
ebi-a-GCST90016972	ebi-a-GCST006867	Type 2 diabetes || id:ebi-a-GCST006867	genus Blautia id.1992	MR Egger	5	-1.09178	0.541846	0.137328	-2.1538	-0.02976	0.335619	0.116043	0.970678	1
ebi-a-GCST90016972	ebi-a-GCST006867	Type 2 diabetes || id:ebi-a-GCST006867	genus Blautia id.1992	Weighted median	5	-0.0301172	0.127562	0.813356	-0.280139	0.219905	0.970332	0.755679	1.24596	1
ebi-a-GCST90016973	ebi-a-GCST006867	Type 2 diabetes || id:ebi-a-GCST006867	genus Butyricicoccus id.2055	Inverse variance weighted	5	0.0632765	0.105405	0.548296	-0.143318	0.269871	1.06532	0.866478	1.3098	1
ebi-a-GCST90016973	ebi-a-GCST006867	Type 2 diabetes || id:ebi-a-GCST006867	genus Butyricicoccus id.2055	MR Egger	5	-0.2313	0.111909	0.130633	-0.450641	-0.0119595	0.793501	0.637219	0.988112	1
ebi-a-GCST90016973	ebi-a-GCST006867	Type 2 diabetes || id:ebi-a-GCST006867	genus Butyricicoccus id.2055	Weighted median	5	-0.0832298	0.0796183	0.295857	-0.239282	0.0728221	0.92014	0.787193	1.07554	1
ebi-a-GCST90016974	ebi-a-GCST006867	Type 2 diabetes || id:ebi-a-GCST006867	genus Butyricimonas id.945	Inverse variance weighted	7	0.0163218	0.0491928	0.740045	-0.080096	0.11274	1.01646	0.923028	1.11934	1
ebi-a-GCST90016974	ebi-a-GCST006867	Type 2 diabetes || id:ebi-a-GCST006867	genus Butyricimonas id.945	MR Egger	7	-0.000847819	0.172567	0.99627	-0.339079	0.337383	0.999153	0.712426	1.40128	1
ebi-a-GCST90016974	ebi-a-GCST006867	Type 2 diabetes || id:ebi-a-GCST006867	genus Butyricimonas id.945	Weighted median	7	-0.00229682	0.0617902	0.970348	-0.123406	0.118812	0.997706	0.883905	1.12616	1
ebi-a-GCST90016975	ebi-a-GCST006867	Type 2 diabetes || id:ebi-a-GCST006867	genus Butyrivibrio id.1993	Inverse variance weighted	8	0.00809841	0.0377264	0.830031	-0.0658453	0.0820422	1.00813	0.936276	1.0855	1
ebi-a-GCST90016975	ebi-a-GCST006867	Type 2 diabetes || id:ebi-a-GCST006867	genus Butyrivibrio id.1993	MR Egger	8	-0.0592454	0.323471	0.860709	-0.693248	0.574757	0.942475	0.49995	1.7767	1
ebi-a-GCST90016975	ebi-a-GCST006867	Type 2 diabetes || id:ebi-a-GCST006867	genus Butyrivibrio id.1993	Weighted median	8	0.0244687	0.035961	0.496237	-0.0460148	0.0949521	1.02477	0.955028	1.09961	1
ebi-a-GCST90016976	ebi-a-GCST006867	Type 2 diabetes || id:ebi-a-GCST006867	genus Candidatus Soleaferrea id.11350	Inverse variance weighted	9	0.0616724	0.040848	0.131094	-0.0183896	0.141735	1.06361	0.981778	1.15227	1
ebi-a-GCST90016976	ebi-a-GCST006867	Type 2 diabetes || id:ebi-a-GCST006867	genus Candidatus Soleaferrea id.11350	MR Egger	9	0.002623	0.22112	0.990866	-0.430772	0.436018	1.00263	0.650007	1.54654	1
ebi-a-GCST90016976	ebi-a-GCST006867	Type 2 diabetes || id:ebi-a-GCST006867	genus Candidatus Soleaferrea id.11350	Weighted median	9	0.0474824	0.0435793	0.275906	-0.0379331	0.132898	1.04863	0.962777	1.14213	1
ebi-a-GCST90016977	ebi-a-GCST006867	Type 2 diabetes || id:ebi-a-GCST006867	genus Catenibacterium id.2153	Inverse variance weighted	4	0.0271258	0.0388851	0.485434	-0.0490889	0.103341	1.0275	0.952096	1.10887	1
ebi-a-GCST90016977	ebi-a-GCST006867	Type 2 diabetes || id:ebi-a-GCST006867	genus Catenibacterium id.2153	MR Egger	4	-0.721648	0.429088	0.234628	-1.56266	0.119364	0.485951	0.209578	1.12678	1
ebi-a-GCST90016977	ebi-a-GCST006867	Type 2 diabetes || id:ebi-a-GCST006867	genus Catenibacterium id.2153	Weighted median	4	0.00728753	0.0427093	0.864514	-0.0764228	0.0909978	1.00731	0.926424	1.09527	1
ebi-a-GCST90016978	ebi-a-GCST006867	Type 2 diabetes || id:ebi-a-GCST006867	genus Christensenellaceae R 7group id.11283	Inverse variance weighted	5	-0.127556	0.0689018	0.0641295	-0.262604	0.00749111	0.880244	0.769046	1.00752	1
ebi-a-GCST90016978	ebi-a-GCST006867	Type 2 diabetes || id:ebi-a-GCST006867	genus Christensenellaceae R 7group id.11283	MR Egger	5	-0.15092	0.186825	0.478312	-0.517097	0.215258	0.859917	0.596249	1.24018	1
ebi-a-GCST90016978	ebi-a-GCST006867	Type 2 diabetes || id:ebi-a-GCST006867	genus Christensenellaceae R 7group id.11283	Weighted median	5	-0.13836	0.0871133	0.112224	-0.309102	0.0323822	0.870785	0.734106	1.03291	1
ebi-a-GCST90016979	ebi-a-GCST006867	Type 2 diabetes || id:ebi-a-GCST006867	genus Clostridium innocuum group id.14397	Inverse variance weighted	5	0.00776676	0.039598	0.8445	-0.0698453	0.0853788	1.0078	0.932538	1.08913	1
ebi-a-GCST90016979	ebi-a-GCST006867	Type 2 diabetes || id:ebi-a-GCST006867	genus Clostridium innocuum group id.14397	MR Egger	5	-0.115565	0.360882	0.769801	-0.822893	0.591763	0.890862	0.439159	1.80717	1
ebi-a-GCST90016979	ebi-a-GCST006867	Type 2 diabetes || id:ebi-a-GCST006867	genus Clostridium innocuum group id.14397	Weighted median	5	-0.0329421	0.0461454	0.475303	-0.123387	0.0575028	0.967595	0.883922	1.05919	1
ebi-a-GCST90016980	ebi-a-GCST006867	Type 2 diabetes || id:ebi-a-GCST006867	genus Clostridium sensustricto1 id.1873	Inverse variance weighted	4	0.0124747	0.0951171	0.895655	-0.173955	0.198904	1.01255	0.840335	1.22007	1
ebi-a-GCST90016980	ebi-a-GCST006867	Type 2 diabetes || id:ebi-a-GCST006867	genus Clostridium sensustricto1 id.1873	MR Egger	4	-0.375757	0.238427	0.255726	-0.843073	0.0915588	0.686769	0.430386	1.09588	1
ebi-a-GCST90016980	ebi-a-GCST006867	Type 2 diabetes || id:ebi-a-GCST006867	genus Clostridium sensustricto1 id.1873	Weighted median	4	-0.0436	0.0825491	0.597381	-0.205396	0.118196	0.957337	0.814325	1.12546	1
ebi-a-GCST90016981	ebi-a-GCST006867	Type 2 diabetes || id:ebi-a-GCST006867	genus Collinsella id.815	Inverse variance weighted	8	0.00478591	0.0544312	0.929936	-0.101899	0.111471	1.0048	0.903121	1.11792	1
ebi-a-GCST90016981	ebi-a-GCST006867	Type 2 diabetes || id:ebi-a-GCST006867	genus Collinsella id.815	MR Egger	8	-0.197812	0.204451	0.370644	-0.598536	0.202911	0.820524	0.549616	1.22496	1
ebi-a-GCST90016981	ebi-a-GCST006867	Type 2 diabetes || id:ebi-a-GCST006867	genus Collinsella id.815	Weighted median	8	-0.0612482	0.0683925	0.370498	-0.195297	0.072801	0.94059	0.82259	1.07552	1
ebi-a-GCST90016982	ebi-a-GCST006867	Type 2 diabetes || id:ebi-a-GCST006867	genus Coprobacter id.949	Inverse variance weighted	5	0.0139772	0.0394048	0.722809	-0.0632563	0.0912106	1.01408	0.938703	1.0955	1
ebi-a-GCST90016982	ebi-a-GCST006867	Type 2 diabetes || id:ebi-a-GCST006867	genus Coprobacter id.949	MR Egger	5	-0.0776494	0.112348	0.53915	-0.297851	0.142552	0.925289	0.742412	1.15321	1
ebi-a-GCST90016982	ebi-a-GCST006867	Type 2 diabetes || id:ebi-a-GCST006867	genus Coprobacter id.949	Weighted median	5	-0.0181207	0.0503648	0.719005	-0.116836	0.0805943	0.982043	0.889731	1.08393	1
ebi-a-GCST90016983	ebi-a-GCST006867	Type 2 diabetes || id:ebi-a-GCST006867	genus Coprococcus1 id.11301	Inverse variance weighted	7	-0.0711653	0.0711337	0.317095	-0.210587	0.0682567	0.931308	0.810108	1.07064	1
ebi-a-GCST90016983	ebi-a-GCST006867	Type 2 diabetes || id:ebi-a-GCST006867	genus Coprococcus1 id.11301	MR Egger	7	-0.0851879	0.248154	0.745346	-0.57157	0.401195	0.91834	0.564638	1.49361	1
ebi-a-GCST90016983	ebi-a-GCST006867	Type 2 diabetes || id:ebi-a-GCST006867	genus Coprococcus1 id.11301	Weighted median	7	-0.0899558	0.0777815	0.247469	-0.242408	0.062496	0.913972	0.784736	1.06449	1
ebi-a-GCST90016984	ebi-a-GCST006867	Type 2 diabetes || id:ebi-a-GCST006867	genus Coprococcus2 id.11302	Inverse variance weighted	7	0.04488	0.0483924	0.353709	-0.0499691	0.139729	1.0459	0.951259	1.14996	1
ebi-a-GCST90016984	ebi-a-GCST006867	Type 2 diabetes || id:ebi-a-GCST006867	genus Coprococcus2 id.11302	MR Egger	7	-0.386017	0.500381	0.475302	-1.36676	0.594729	0.679759	0.254931	1.81254	1
ebi-a-GCST90016984	ebi-a-GCST006867	Type 2 diabetes || id:ebi-a-GCST006867	genus Coprococcus2 id.11302	Weighted median	7	0.0441377	0.0641181	0.491213	-0.0815338	0.169809	1.04513	0.921702	1.18508	1
ebi-a-GCST90016985	ebi-a-GCST006867	Type 2 diabetes || id:ebi-a-GCST006867	genus Coprococcus3 id.11303	Inverse variance weighted	4	0.021428	0.0774427	0.782014	-0.13036	0.173216	1.02166	0.87778	1.18912	1
ebi-a-GCST90016985	ebi-a-GCST006867	Type 2 diabetes || id:ebi-a-GCST006867	genus Coprococcus3 id.11303	MR Egger	4	0.588147	0.678264	0.47728	-0.74125	1.91754	1.80065	0.476518	6.80423	1
ebi-a-GCST90016985	ebi-a-GCST006867	Type 2 diabetes || id:ebi-a-GCST006867	genus Coprococcus3 id.11303	Weighted median	4	0.0168855	0.0904828	0.851962	-0.160461	0.194232	1.01703	0.851751	1.21438	1
ebi-a-GCST90016986	ebi-a-GCST006867	Type 2 diabetes || id:ebi-a-GCST006867	genus Defluviitaleaceae UCG011 id.11287	Inverse variance weighted	4	-0.0342606	0.0546442	0.530675	-0.141363	0.0728421	0.96632	0.868174	1.07556	1
ebi-a-GCST90016986	ebi-a-GCST006867	Type 2 diabetes || id:ebi-a-GCST006867	genus Defluviitaleaceae UCG011 id.11287	MR Egger	4	-0.110313	0.220248	0.666159	-0.541999	0.321374	0.895554	0.581584	1.37902	1
ebi-a-GCST90016986	ebi-a-GCST006867	Type 2 diabetes || id:ebi-a-GCST006867	genus Defluviitaleaceae UCG011 id.11287	Weighted median	4	-0.032853	0.065938	0.618314	-0.162091	0.0963854	0.967681	0.850363	1.10118	1
ebi-a-GCST90016987	ebi-a-GCST006867	Type 2 diabetes || id:ebi-a-GCST006867	genus Desulfovibrio id.3173	Inverse variance weighted	6	-0.0797645	0.0857527	0.352284	-0.24784	0.0883109	0.923334	0.780485	1.09233	1
ebi-a-GCST90016987	ebi-a-GCST006867	Type 2 diabetes || id:ebi-a-GCST006867	genus Desulfovibrio id.3173	MR Egger	6	0.389495	0.344982	0.322011	-0.286671	1.06566	1.47623	0.750759	2.90275	1
ebi-a-GCST90016987	ebi-a-GCST006867	Type 2 diabetes || id:ebi-a-GCST006867	genus Desulfovibrio id.3173	Weighted median	6	-0.0516866	0.0663827	0.436206	-0.181797	0.0784235	0.949626	0.833771	1.08158	1
ebi-a-GCST90016988	ebi-a-GCST006867	Type 2 diabetes || id:ebi-a-GCST006867	genus Dialister id.2183	Inverse variance weighted	9	-0.0151347	0.0546944	0.781999	-0.122336	0.0920663	0.984979	0.884851	1.09644	1
ebi-a-GCST90016988	ebi-a-GCST006867	Type 2 diabetes || id:ebi-a-GCST006867	genus Dialister id.2183	MR Egger	9	0.248232	0.338944	0.487734	-0.416098	0.912562	1.28176	0.659616	2.4907	1
ebi-a-GCST90016988	ebi-a-GCST006867	Type 2 diabetes || id:ebi-a-GCST006867	genus Dialister id.2183	Weighted median	9	-0.0688419	0.0641888	0.2835	-0.194652	0.0569682	0.933474	0.823121	1.05862	1
ebi-a-GCST90016989	ebi-a-GCST006867	Type 2 diabetes || id:ebi-a-GCST006867	genus Dorea id.1997	Inverse variance weighted	6	0.0129433	0.0604834	0.830549	-0.105604	0.131491	1.01303	0.899781	1.14053	1
ebi-a-GCST90016989	ebi-a-GCST006867	Type 2 diabetes || id:ebi-a-GCST006867	genus Dorea id.1997	MR Egger	6	-0.00525859	0.173316	0.977249	-0.344958	0.334441	0.994755	0.70825	1.39716	1
ebi-a-GCST90016989	ebi-a-GCST006867	Type 2 diabetes || id:ebi-a-GCST006867	genus Dorea id.1997	Weighted median	6	0.0219831	0.0767778	0.774632	-0.128501	0.172468	1.02223	0.879412	1.18823	1
ebi-a-GCST90016990	ebi-a-GCST006867	Type 2 diabetes || id:ebi-a-GCST006867	genus Eggerthella id.819	Inverse variance weighted	7	0.0355712	0.0355348	0.316815	-0.034077	0.10522	1.03621	0.966497	1.11095	1
ebi-a-GCST90016990	ebi-a-GCST006867	Type 2 diabetes || id:ebi-a-GCST006867	genus Eggerthella id.819	MR Egger	7	-0.153687	0.171377	0.410932	-0.489585	0.182211	0.85754	0.612881	1.19987	1
ebi-a-GCST90016990	ebi-a-GCST006867	Type 2 diabetes || id:ebi-a-GCST006867	genus Eggerthella id.819	Weighted median	7	-0.0074206	0.0449771	0.868955	-0.0955758	0.0807346	0.992607	0.908849	1.08408	1
ebi-a-GCST90016991	ebi-a-GCST006867	Type 2 diabetes || id:ebi-a-GCST006867	genus Eisenbergiella id.11304	Inverse variance weighted	10	-0.0282831	0.0309183	0.360314	-0.088883	0.0323169	0.972113	0.914953	1.03284	1
ebi-a-GCST90016991	ebi-a-GCST006867	Type 2 diabetes || id:ebi-a-GCST006867	genus Eisenbergiella id.11304	MR Egger	10	-0.00802797	0.250383	0.975207	-0.498778	0.482722	0.992004	0.607272	1.62048	1
ebi-a-GCST90016991	ebi-a-GCST006867	Type 2 diabetes || id:ebi-a-GCST006867	genus Eisenbergiella id.11304	Weighted median	10	-0.0687169	0.0377011	0.0683527	-0.142611	0.00517733	0.933591	0.867091	1.00519	1
ebi-a-GCST90016992	ebi-a-GCST006867	Type 2 diabetes || id:ebi-a-GCST006867	genus Enterorhabdus id.820	Inverse variance weighted	5	0.0523452	0.0610721	0.391387	-0.0673561	0.172046	1.05374	0.934862	1.18773	1
ebi-a-GCST90016992	ebi-a-GCST006867	Type 2 diabetes || id:ebi-a-GCST006867	genus Enterorhabdus id.820	MR Egger	5	0.322472	0.111543	0.0629616	0.103847	0.541097	1.38054	1.10943	1.71789	1
ebi-a-GCST90016992	ebi-a-GCST006867	Type 2 diabetes || id:ebi-a-GCST006867	genus Enterorhabdus id.820	Weighted median	5	0.0636952	0.0582172	0.273913	-0.0504105	0.177801	1.06577	0.950839	1.19459	1
ebi-a-GCST90016993	ebi-a-GCST006867	Type 2 diabetes || id:ebi-a-GCST006867	genus Erysipelatoclostridium id.11381	Inverse variance weighted	7	0.025974	0.0469536	0.580136	-0.066055	0.118003	1.02631	0.936079	1.12525	1
ebi-a-GCST90016993	ebi-a-GCST006867	Type 2 diabetes || id:ebi-a-GCST006867	genus Erysipelatoclostridium id.11381	MR Egger	7	0.0618975	0.216082	0.786021	-0.361624	0.485419	1.06385	0.696544	1.62486	1
ebi-a-GCST90016993	ebi-a-GCST006867	Type 2 diabetes || id:ebi-a-GCST006867	genus Erysipelatoclostridium id.11381	Weighted median	7	0.00424132	0.0622731	0.945699	-0.117814	0.126297	1.00425	0.888861	1.13462	1
ebi-a-GCST90016994	ebi-a-GCST006867	Type 2 diabetes || id:ebi-a-GCST006867	genus Erysipelotrichaceae UCG003 id.11384	Inverse variance weighted	7	0.0433832	0.0697745	0.534098	-0.0933748	0.180141	1.04434	0.910852	1.19739	1
ebi-a-GCST90016994	ebi-a-GCST006867	Type 2 diabetes || id:ebi-a-GCST006867	genus Erysipelotrichaceae UCG003 id.11384	MR Egger	7	0.0380025	0.189096	0.848642	-0.332626	0.408631	1.03873	0.717039	1.50476	1
ebi-a-GCST90016994	ebi-a-GCST006867	Type 2 diabetes || id:ebi-a-GCST006867	genus Erysipelotrichaceae UCG003 id.11384	Weighted median	7	0.00894326	0.0722123	0.901437	-0.132593	0.150479	1.00898	0.875822	1.16239	1
ebi-a-GCST90016995	ebi-a-GCST006867	Type 2 diabetes || id:ebi-a-GCST006867	genus Escherichia Shigella id.3504	Inverse variance weighted	5	-0.0173769	0.067437	0.796657	-0.149553	0.1148	0.982773	0.861093	1.12165	1
ebi-a-GCST90016995	ebi-a-GCST006867	Type 2 diabetes || id:ebi-a-GCST006867	genus Escherichia Shigella id.3504	MR Egger	5	0.0441556	0.442031	0.926731	-0.822224	0.910536	1.04514	0.439453	2.48565	1
ebi-a-GCST90016995	ebi-a-GCST006867	Type 2 diabetes || id:ebi-a-GCST006867	genus Escherichia Shigella id.3504	Weighted median	5	-0.00384223	0.0857511	0.964261	-0.171914	0.16423	0.996165	0.842051	1.17849	1
ebi-a-GCST90016996	ebi-a-GCST006867	Type 2 diabetes || id:ebi-a-GCST006867	genus Eubacterium brachy group id.11296	Inverse variance weighted	6	0.0147153	0.0316685	0.642171	-0.0473551	0.0767856	1.01482	0.953749	1.07981	1
ebi-a-GCST90016996	ebi-a-GCST006867	Type 2 diabetes || id:ebi-a-GCST006867	genus Eubacterium brachy group id.11296	MR Egger	6	-0.149388	0.207087	0.51059	-0.555279	0.256503	0.861235	0.573912	1.2924	1
ebi-a-GCST90016996	ebi-a-GCST006867	Type 2 diabetes || id:ebi-a-GCST006867	genus Eubacterium brachy group id.11296	Weighted median	6	0.0111791	0.0385961	0.77209	-0.0644693	0.0868274	1.01124	0.937565	1.09071	1
ebi-a-GCST90016997	ebi-a-GCST006867	Type 2 diabetes || id:ebi-a-GCST006867	genus Eubacterium coprostanoligenes group id.11375	Inverse variance weighted	10	0.0122349	0.07947	0.877644	-0.143526	0.167996	1.01231	0.866298	1.18293	1
ebi-a-GCST90016997	ebi-a-GCST006867	Type 2 diabetes || id:ebi-a-GCST006867	genus Eubacterium coprostanoligenes group id.11375	MR Egger	10	0.276561	0.366561	0.472186	-0.441898	0.99502	1.31859	0.642815	2.70478	1
ebi-a-GCST90016997	ebi-a-GCST006867	Type 2 diabetes || id:ebi-a-GCST006867	genus Eubacterium coprostanoligenes group id.11375	Weighted median	10	0.00905468	0.0761559	0.905357	-0.140211	0.15832	1.0091	0.869175	1.17154	1
ebi-a-GCST90016998	ebi-a-GCST006867	Type 2 diabetes || id:ebi-a-GCST006867	genus Eubacterium eligens group id.14372	Inverse variance weighted	3	-0.0161873	0.0873917	0.853051	-0.187475	0.1551	0.983943	0.82905	1.16778	1
ebi-a-GCST90016998	ebi-a-GCST006867	Type 2 diabetes || id:ebi-a-GCST006867	genus Eubacterium eligens group id.14372	MR Egger	3	0.0288202	0.337976	0.945845	-0.633612	0.691252	1.02924	0.530671	1.99621	1
ebi-a-GCST90016998	ebi-a-GCST006867	Type 2 diabetes || id:ebi-a-GCST006867	genus Eubacterium eligens group id.14372	Weighted median	3	-0.0623796	0.104228	0.549513	-0.266667	0.141908	0.939526	0.765928	1.15247	1
ebi-a-GCST90016999	ebi-a-GCST006867	Type 2 diabetes || id:ebi-a-GCST006867	genus Eubacterium fissicatena group id.14373	Inverse variance weighted	7	0.00216749	0.0282511	0.938844	-0.0532047	0.0575397	1.00217	0.948186	1.05923	1
ebi-a-GCST90016999	ebi-a-GCST006867	Type 2 diabetes || id:ebi-a-GCST006867	genus Eubacterium fissicatena group id.14373	MR Egger	7	0.214883	0.191157	0.312015	-0.159785	0.589551	1.23972	0.852327	1.80318	1
ebi-a-GCST90016999	ebi-a-GCST006867	Type 2 diabetes || id:ebi-a-GCST006867	genus Eubacterium fissicatena group id.14373	Weighted median	7	0.0245186	0.0390539	0.530125	-0.052027	0.101064	1.02482	0.949303	1.10635	1
ebi-a-GCST90017000	ebi-a-GCST006867	Type 2 diabetes || id:ebi-a-GCST006867	genus Eubacterium hallii group id.11338	Inverse variance weighted	8	-0.0276549	0.0698656	0.692231	-0.164591	0.109282	0.972724	0.84824	1.11548	1
ebi-a-GCST90017000	ebi-a-GCST006867	Type 2 diabetes || id:ebi-a-GCST006867	genus Eubacterium hallii group id.11338	MR Egger	8	-0.120685	0.244071	0.638558	-0.599064	0.357695	0.886313	0.549325	1.43003	1
ebi-a-GCST90017000	ebi-a-GCST006867	Type 2 diabetes || id:ebi-a-GCST006867	genus Eubacterium hallii group id.11338	Weighted median	8	0.041732	0.0721312	0.562889	-0.0996452	0.183109	1.04261	0.905159	1.20095	1
ebi-a-GCST90017001	ebi-a-GCST006867	Type 2 diabetes || id:ebi-a-GCST006867	genus Eubacterium nodatum group id.11297	Inverse variance weighted	9	0.00782948	0.0307379	0.798941	-0.0524168	0.0680758	1.00786	0.948933	1.07045	1
ebi-a-GCST90017001	ebi-a-GCST006867	Type 2 diabetes || id:ebi-a-GCST006867	genus Eubacterium nodatum group id.11297	MR Egger	9	-0.258423	0.114475	0.0585508	-0.482795	-0.0340512	0.772268	0.617056	0.966522	1
ebi-a-GCST90017001	ebi-a-GCST006867	Type 2 diabetes || id:ebi-a-GCST006867	genus Eubacterium nodatum group id.11297	Weighted median	9	-0.00381552	0.0335879	0.909556	-0.0696477	0.0620167	0.996192	0.932722	1.06398	1
ebi-a-GCST90017002	ebi-a-GCST006867	Type 2 diabetes || id:ebi-a-GCST006867	genus Eubacterium oxidoreducens group id.11339	Inverse variance weighted	3	-0.121282	0.0578522	0.036046	-0.234672	-0.00789153	0.885784	0.79083	0.99214	1
ebi-a-GCST90017002	ebi-a-GCST006867	Type 2 diabetes || id:ebi-a-GCST006867	genus Eubacterium oxidoreducens group id.11339	MR Egger	3	-0.00946088	0.200181	0.969935	-0.401816	0.382894	0.990584	0.669104	1.46652	1
ebi-a-GCST90017002	ebi-a-GCST006867	Type 2 diabetes || id:ebi-a-GCST006867	genus Eubacterium oxidoreducens group id.11339	Weighted median	3	-0.0733079	0.0644939	0.255679	-0.199716	0.0531002	0.929315	0.818963	1.05454	1
ebi-a-GCST90017003	ebi-a-GCST006867	Type 2 diabetes || id:ebi-a-GCST006867	genus Eubacterium rectale group id.14374	Inverse variance weighted	5	-0.0136576	0.0841907	0.871131	-0.178671	0.151356	0.986435	0.836381	1.16341	1
ebi-a-GCST90017003	ebi-a-GCST006867	Type 2 diabetes || id:ebi-a-GCST006867	genus Eubacterium rectale group id.14374	MR Egger	5	0.0511302	0.303143	0.876789	-0.543029	0.64529	1.05246	0.580986	1.90654	1
ebi-a-GCST90017003	ebi-a-GCST006867	Type 2 diabetes || id:ebi-a-GCST006867	genus Eubacterium rectale group id.14374	Weighted median	5	0.0458276	0.0917904	0.617594	-0.134082	0.225737	1.04689	0.874519	1.25325	1
ebi-a-GCST90017004	ebi-a-GCST006867	Type 2 diabetes || id:ebi-a-GCST006867	genus Eubacterium ruminantium group id.11340	Inverse variance weighted	11	0.00307814	0.0323712	0.924244	-0.0603693	0.0665256	1.00308	0.941417	1.06879	1
ebi-a-GCST90017004	ebi-a-GCST006867	Type 2 diabetes || id:ebi-a-GCST006867	genus Eubacterium ruminantium group id.11340	MR Egger	11	-0.0834142	0.133827	0.548555	-0.345714	0.178886	0.91997	0.707715	1.19588	1
ebi-a-GCST90017004	ebi-a-GCST006867	Type 2 diabetes || id:ebi-a-GCST006867	genus Eubacterium ruminantium group id.11340	Weighted median	11	-0.00132475	0.0437184	0.975826	-0.0870129	0.0843633	0.998676	0.916665	1.08802	1
ebi-a-GCST90017005	ebi-a-GCST006867	Type 2 diabetes || id:ebi-a-GCST006867	genus Eubacterium ventriosum group id.11341	Inverse variance weighted	9	0.118514	0.0624902	0.0578919	-0.00396715	0.240994	1.12582	0.996041	1.27251	1
ebi-a-GCST90017005	ebi-a-GCST006867	Type 2 diabetes || id:ebi-a-GCST006867	genus Eubacterium ventriosum group id.11341	MR Egger	9	-0.183257	0.381257	0.645413	-0.93052	0.564006	0.832554	0.394349	1.7577	1
ebi-a-GCST90017005	ebi-a-GCST006867	Type 2 diabetes || id:ebi-a-GCST006867	genus Eubacterium ventriosum group id.11341	Weighted median	9	0.100363	0.0745769	0.178377	-0.0458075	0.246534	1.10557	0.955226	1.27958	1
ebi-a-GCST90017006	ebi-a-GCST006867	Type 2 diabetes || id:ebi-a-GCST006867	genus Eubacterium xylanophilum group id.14375	Inverse variance weighted	4	0.0537853	0.0656239	0.412445	-0.0748376	0.182408	1.05526	0.927894	1.2001	1
ebi-a-GCST90017006	ebi-a-GCST006867	Type 2 diabetes || id:ebi-a-GCST006867	genus Eubacterium xylanophilum group id.14375	MR Egger	4	0.147354	0.185349	0.509967	-0.215931	0.510638	1.15876	0.805791	1.66635	1
ebi-a-GCST90017006	ebi-a-GCST006867	Type 2 diabetes || id:ebi-a-GCST006867	genus Eubacterium xylanophilum group id.14375	Weighted median	4	0.0824056	0.0756475	0.276006	-0.0658636	0.230675	1.0859	0.936259	1.25945	1
ebi-a-GCST90017007	ebi-a-GCST006867	Type 2 diabetes || id:ebi-a-GCST006867	genus Faecalibacterium id.2057	Inverse variance weighted	3	-0.0309367	0.0764844	0.685857	-0.180846	0.118973	0.969537	0.834564	1.12634	1
ebi-a-GCST90017007	ebi-a-GCST006867	Type 2 diabetes || id:ebi-a-GCST006867	genus Faecalibacterium id.2057	MR Egger	3	-0.0267407	0.142953	0.882275	-0.306929	0.253448	0.973614	0.735703	1.28846	1
ebi-a-GCST90017007	ebi-a-GCST006867	Type 2 diabetes || id:ebi-a-GCST006867	genus Faecalibacterium id.2057	Weighted median	3	0.00292341	0.0884229	0.973625	-0.170385	0.176232	1.00293	0.84334	1.19272	1
ebi-a-GCST90017008	ebi-a-GCST006867	Type 2 diabetes || id:ebi-a-GCST006867	genus Family XIII AD3011 group id.11293	Inverse variance weighted	6	-0.0539727	0.07007	0.441141	-0.19131	0.0833646	0.947458	0.825877	1.08694	1
ebi-a-GCST90017008	ebi-a-GCST006867	Type 2 diabetes || id:ebi-a-GCST006867	genus Family XIII AD3011 group id.11293	MR Egger	6	-0.133724	0.486373	0.796978	-1.08701	0.819566	0.874831	0.337222	2.26952	1
ebi-a-GCST90017008	ebi-a-GCST006867	Type 2 diabetes || id:ebi-a-GCST006867	genus Family XIII AD3011 group id.11293	Weighted median	6	-0.0303445	0.0760399	0.689849	-0.179383	0.118694	0.970111	0.835786	1.12602	1
ebi-a-GCST90017009	ebi-a-GCST006867	Type 2 diabetes || id:ebi-a-GCST006867	genus Family XIII UCG001 id.11294	Inverse variance weighted	4	0.140703	0.0820667	0.0864369	-0.0201474	0.301554	1.15108	0.980054	1.35196	1
ebi-a-GCST90017009	ebi-a-GCST006867	Type 2 diabetes || id:ebi-a-GCST006867	genus Family XIII UCG001 id.11294	MR Egger	4	-0.0778477	0.176779	0.702694	-0.424335	0.268639	0.925105	0.654205	1.30818	1
ebi-a-GCST90017009	ebi-a-GCST006867	Type 2 diabetes || id:ebi-a-GCST006867	genus Family XIII UCG001 id.11294	Weighted median	4	0.0686283	0.0801249	0.391712	-0.0884166	0.225673	1.07104	0.915379	1.25317	1
ebi-a-GCST90017010	ebi-a-GCST006867	Type 2 diabetes || id:ebi-a-GCST006867	genus Flavonifractor id.2059	Inverse variance weighted	4	-0.0470322	0.0673582	0.485027	-0.179054	0.0849899	0.954057	0.83606	1.08871	1
ebi-a-GCST90017010	ebi-a-GCST006867	Type 2 diabetes || id:ebi-a-GCST006867	genus Flavonifractor id.2059	MR Egger	4	0.40564	0.296624	0.30486	-0.175743	0.987023	1.50026	0.838833	2.68324	1
ebi-a-GCST90017010	ebi-a-GCST006867	Type 2 diabetes || id:ebi-a-GCST006867	genus Flavonifractor id.2059	Weighted median	4	-0.0332719	0.0678473	0.623855	-0.166253	0.0997087	0.967275	0.846832	1.10485	1
ebi-a-GCST90017011	ebi-a-GCST006867	Type 2 diabetes || id:ebi-a-GCST006867	genus Fusicatenibacter id.11305	Inverse variance weighted	12	0.00516737	0.0443984	0.907346	-0.0818535	0.0921882	1.00518	0.921407	1.09657	1
ebi-a-GCST90017011	ebi-a-GCST006867	Type 2 diabetes || id:ebi-a-GCST006867	genus Fusicatenibacter id.11305	MR Egger	12	0.00635582	0.16623	0.970253	-0.319455	0.332167	1.00638	0.726545	1.39399	1
ebi-a-GCST90017011	ebi-a-GCST006867	Type 2 diabetes || id:ebi-a-GCST006867	genus Fusicatenibacter id.11305	Weighted median	12	-0.00779645	0.0551996	0.88768	-0.115988	0.100395	0.992234	0.890486	1.10561	1
ebi-a-GCST90017012	ebi-a-GCST006867	Type 2 diabetes || id:ebi-a-GCST006867	genus Gordonibacter id.821	Inverse variance weighted	10	0.0434783	0.0249117	0.0809332	-0.00534863	0.0923053	1.04444	0.994666	1.0967	1
ebi-a-GCST90017012	ebi-a-GCST006867	Type 2 diabetes || id:ebi-a-GCST006867	genus Gordonibacter id.821	MR Egger	10	0.0177874	0.113658	0.879517	-0.204983	0.240558	1.01795	0.814661	1.27196	1
ebi-a-GCST90017012	ebi-a-GCST006867	Type 2 diabetes || id:ebi-a-GCST006867	genus Gordonibacter id.821	Weighted median	10	0.0719601	0.0312088	0.0211241	0.0107907	0.133129	1.07461	1.01085	1.1424	1
ebi-a-GCST90017013	ebi-a-GCST006867	Type 2 diabetes || id:ebi-a-GCST006867	genus Haemophilus id.3698	Inverse variance weighted	4	0.0227663	0.104378	0.827341	-0.181815	0.227348	1.02303	0.833755	1.25527	1
ebi-a-GCST90017013	ebi-a-GCST006867	Type 2 diabetes || id:ebi-a-GCST006867	genus Haemophilus id.3698	MR Egger	4	0.0396673	0.396861	0.929499	-0.738181	0.817515	1.04046	0.477983	2.26487	1
ebi-a-GCST90017013	ebi-a-GCST006867	Type 2 diabetes || id:ebi-a-GCST006867	genus Haemophilus id.3698	Weighted median	4	0.0725899	0.0647239	0.262061	-0.0542688	0.199449	1.07529	0.947177	1.22073	1
ebi-a-GCST90017014	ebi-a-GCST006867	Type 2 diabetes || id:ebi-a-GCST006867	genus Holdemanella id.11393	Inverse variance weighted	5	0.0901965	0.0671294	0.179071	-0.041377	0.22177	1.09439	0.959467	1.24828	1
ebi-a-GCST90017014	ebi-a-GCST006867	Type 2 diabetes || id:ebi-a-GCST006867	genus Holdemanella id.11393	MR Egger	5	0.465352	0.150903	0.0539755	0.169583	0.761121	1.59257	1.18481	2.14068	1
ebi-a-GCST90017014	ebi-a-GCST006867	Type 2 diabetes || id:ebi-a-GCST006867	genus Holdemanella id.11393	Weighted median	5	0.0469511	0.0656088	0.474225	-0.0816422	0.175544	1.04807	0.921602	1.19189	1
ebi-a-GCST90017015	ebi-a-GCST006867	Type 2 diabetes || id:ebi-a-GCST006867	genus Holdemania id.2157	Inverse variance weighted	11	-0.00640606	0.041536	0.877429	-0.0878166	0.0750044	0.993614	0.915929	1.07789	1
ebi-a-GCST90017015	ebi-a-GCST006867	Type 2 diabetes || id:ebi-a-GCST006867	genus Holdemania id.2157	MR Egger	11	0.131197	0.110965	0.267369	-0.0862941	0.348688	1.14019	0.917324	1.41721	1
ebi-a-GCST90017015	ebi-a-GCST006867	Type 2 diabetes || id:ebi-a-GCST006867	genus Holdemania id.2157	Weighted median	11	0.0399782	0.0451293	0.375694	-0.0484753	0.128432	1.04079	0.952681	1.13704	1
ebi-a-GCST90017016	ebi-a-GCST006867	Type 2 diabetes || id:ebi-a-GCST006867	genus Howardella id.2000	Inverse variance weighted	7	0.0186311	0.0398813	0.640383	-0.0595362	0.0967984	1.01881	0.942201	1.10164	1
ebi-a-GCST90017016	ebi-a-GCST006867	Type 2 diabetes || id:ebi-a-GCST006867	genus Howardella id.2000	MR Egger	7	0.172736	0.199192	0.425493	-0.21768	0.563153	1.18855	0.804383	1.7562	1
ebi-a-GCST90017016	ebi-a-GCST006867	Type 2 diabetes || id:ebi-a-GCST006867	genus Howardella id.2000	Weighted median	7	0.0123839	0.0436528	0.776648	-0.0731757	0.0979434	1.01246	0.929438	1.1029	1
ebi-a-GCST90017017	ebi-a-GCST006867	Type 2 diabetes || id:ebi-a-GCST006867	genus Hungatella id.11306	Inverse variance weighted	4	-0.0181649	0.0392204	0.643257	-0.0950368	0.058707	0.981999	0.909339	1.06046	1
ebi-a-GCST90017017	ebi-a-GCST006867	Type 2 diabetes || id:ebi-a-GCST006867	genus Hungatella id.11306	MR Egger	4	0.117049	0.218738	0.646106	-0.311677	0.545776	1.12417	0.732218	1.72595	1
ebi-a-GCST90017017	ebi-a-GCST006867	Type 2 diabetes || id:ebi-a-GCST006867	genus Hungatella id.11306	Weighted median	4	-0.0138313	0.0458126	0.76272	-0.103624	0.0759614	0.986264	0.901564	1.07892	1
ebi-a-GCST90017018	ebi-a-GCST006867	Type 2 diabetes || id:ebi-a-GCST006867	genus Intestinibacter id.11345	Inverse variance weighted	14	-0.023031	0.0392391	0.557243	-0.0999396	0.0538776	0.977232	0.904892	1.05536	1
ebi-a-GCST90017018	ebi-a-GCST006867	Type 2 diabetes || id:ebi-a-GCST006867	genus Intestinibacter id.11345	MR Egger	14	-0.129936	0.142537	0.379929	-0.409309	0.149436	0.878151	0.664109	1.16118	1
ebi-a-GCST90017018	ebi-a-GCST006867	Type 2 diabetes || id:ebi-a-GCST006867	genus Intestinibacter id.11345	Weighted median	14	-0.037276	0.0495387	0.451773	-0.134372	0.0598199	0.96341	0.874265	1.06165	1
ebi-a-GCST90017019	ebi-a-GCST006867	Type 2 diabetes || id:ebi-a-GCST006867	genus Intestinimonas id.2062	Inverse variance weighted	9	0.0350669	0.0615911	0.569119	-0.0856517	0.155785	1.03569	0.917914	1.16858	1
ebi-a-GCST90017019	ebi-a-GCST006867	Type 2 diabetes || id:ebi-a-GCST006867	genus Intestinimonas id.2062	MR Egger	9	0.126682	0.167442	0.473995	-0.201504	0.454868	1.13506	0.8175	1.57596	1
ebi-a-GCST90017019	ebi-a-GCST006867	Type 2 diabetes || id:ebi-a-GCST006867	genus Intestinimonas id.2062	Weighted median	9	0.0673781	0.0609371	0.268857	-0.0520586	0.186815	1.0697	0.949273	1.2054	1
ebi-a-GCST90017020	ebi-a-GCST006867	Type 2 diabetes || id:ebi-a-GCST006867	genus Lachnoclostridium id.11308	MR Egger	9	0.357685	0.193788	0.107435	-0.0221403	0.73751	1.43001	0.978103	2.09072	1
ebi-a-GCST90017020	ebi-a-GCST006867	Type 2 diabetes || id:ebi-a-GCST006867	genus Lachnoclostridium id.11308	Weighted median	9	0.169737	0.0724541	0.019146	0.0277264	0.311747	1.18499	1.02811	1.36581	1
ebi-a-GCST90017021	ebi-a-GCST006867	Type 2 diabetes || id:ebi-a-GCST006867	genus Lachnospiraceae FCS020 group id.11314	Inverse variance weighted	7	0.054678	0.0783376	0.485191	-0.0988637	0.20822	1.0562	0.905866	1.23148	1
ebi-a-GCST90017021	ebi-a-GCST006867	Type 2 diabetes || id:ebi-a-GCST006867	genus Lachnospiraceae FCS020 group id.11314	MR Egger	7	-0.432265	0.426962	0.357795	-1.26911	0.404581	0.649037	0.281081	1.49867	1
ebi-a-GCST90017021	ebi-a-GCST006867	Type 2 diabetes || id:ebi-a-GCST006867	genus Lachnospiraceae FCS020 group id.11314	Weighted median	7	0.0611711	0.0774543	0.429662	-0.0906393	0.212981	1.06308	0.913347	1.23736	1
ebi-a-GCST90017022	ebi-a-GCST006867	Type 2 diabetes || id:ebi-a-GCST006867	genus Lachnospiraceae NC2004 group id.11316	Inverse variance weighted	7	-0.0682652	0.0378138	0.0710283	-0.14238	0.00584992	0.934013	0.867291	1.00587	1
ebi-a-GCST90017022	ebi-a-GCST006867	Type 2 diabetes || id:ebi-a-GCST006867	genus Lachnospiraceae NC2004 group id.11316	MR Egger	7	-0.12719	0.182982	0.517967	-0.485835	0.231455	0.880566	0.615183	1.26043	1
ebi-a-GCST90017022	ebi-a-GCST006867	Type 2 diabetes || id:ebi-a-GCST006867	genus Lachnospiraceae NC2004 group id.11316	Weighted median	7	-0.0539736	0.0538203	0.315934	-0.159461	0.0515142	0.947457	0.852603	1.05286	1
ebi-a-GCST90017024	ebi-a-GCST006867	Type 2 diabetes || id:ebi-a-GCST006867	genus Lachnospiraceae NK4A136 group id.11319	Inverse variance weighted	13	-0.0242412	0.0365664	0.507371	-0.0959112	0.0474289	0.97605	0.908545	1.04857	1
ebi-a-GCST90017024	ebi-a-GCST006867	Type 2 diabetes || id:ebi-a-GCST006867	genus Lachnospiraceae NK4A136 group id.11319	MR Egger	13	-0.0217394	0.0734341	0.772714	-0.16567	0.122191	0.978495	0.847326	1.12997	1
ebi-a-GCST90017024	ebi-a-GCST006867	Type 2 diabetes || id:ebi-a-GCST006867	genus Lachnospiraceae NK4A136 group id.11319	Weighted median	13	-0.0266484	0.0475321	0.575043	-0.119811	0.0665145	0.973704	0.887088	1.06878	1
ebi-a-GCST90017025	ebi-a-GCST006867	Type 2 diabetes || id:ebi-a-GCST006867	genus Lachnospiraceae UCG001 id.11321	Inverse variance weighted	8	0.0245699	0.0544086	0.651571	-0.082071	0.131211	1.02487	0.921207	1.14021	1
ebi-a-GCST90017025	ebi-a-GCST006867	Type 2 diabetes || id:ebi-a-GCST006867	genus Lachnospiraceae UCG001 id.11321	MR Egger	8	0.154994	0.364588	0.685572	-0.559598	0.869586	1.16765	0.571439	2.38592	1
ebi-a-GCST90017025	ebi-a-GCST006867	Type 2 diabetes || id:ebi-a-GCST006867	genus Lachnospiraceae UCG001 id.11321	Weighted median	8	-0.001588	0.0583305	0.978281	-0.115916	0.11274	0.998413	0.89055	1.11934	1
ebi-a-GCST90017026	ebi-a-GCST006867	Type 2 diabetes || id:ebi-a-GCST006867	genus Lachnospiraceae UCG004 id.11324	Inverse variance weighted	9	0.0405003	0.0466201	0.384995	-0.0508752	0.131876	1.04133	0.950397	1.14097	1
ebi-a-GCST90017026	ebi-a-GCST006867	Type 2 diabetes || id:ebi-a-GCST006867	genus Lachnospiraceae UCG004 id.11324	MR Egger	9	0.0208759	0.209349	0.923364	-0.389448	0.4312	1.0211	0.67743	1.5391	1
ebi-a-GCST90017026	ebi-a-GCST006867	Type 2 diabetes || id:ebi-a-GCST006867	genus Lachnospiraceae UCG004 id.11324	Weighted median	9	0.0387132	0.0639971	0.545231	-0.0867211	0.164148	1.03947	0.916933	1.17839	1
ebi-a-GCST90017027	ebi-a-GCST006867	Type 2 diabetes || id:ebi-a-GCST006867	genus Lachnospiraceae UCG008 id.11328	Inverse variance weighted	7	-0.0160262	0.05786	0.781794	-0.129432	0.0973795	0.984102	0.878594	1.10228	1
ebi-a-GCST90017027	ebi-a-GCST006867	Type 2 diabetes || id:ebi-a-GCST006867	genus Lachnospiraceae UCG008 id.11328	MR Egger	7	-0.161147	0.510375	0.764951	-1.16148	0.839187	0.851167	0.313022	2.31448	1
ebi-a-GCST90017027	ebi-a-GCST006867	Type 2 diabetes || id:ebi-a-GCST006867	genus Lachnospiraceae UCG008 id.11328	Weighted median	7	-0.00635031	0.0547641	0.907686	-0.113688	0.100987	0.99367	0.892537	1.10626	1
ebi-a-GCST90017028	ebi-a-GCST006867	Type 2 diabetes || id:ebi-a-GCST006867	genus Lachnospiraceae UCG010 id.11330	Inverse variance weighted	7	0.0615891	0.0470345	0.190384	-0.0305985	0.153777	1.06353	0.969865	1.16623	1
ebi-a-GCST90017028	ebi-a-GCST006867	Type 2 diabetes || id:ebi-a-GCST006867	genus Lachnospiraceae UCG010 id.11330	MR Egger	7	-0.0139017	0.116678	0.909798	-0.24259	0.214787	0.986194	0.784593	1.2396	1
ebi-a-GCST90017028	ebi-a-GCST006867	Type 2 diabetes || id:ebi-a-GCST006867	genus Lachnospiraceae UCG010 id.11330	Weighted median	7	0.0399817	0.0645271	0.535514	-0.0864914	0.166455	1.04079	0.917143	1.18111	1
ebi-a-GCST90017029	ebi-a-GCST006867	Type 2 diabetes || id:ebi-a-GCST006867	genus Lachnospira id.2004	Inverse variance weighted	11	0.00543134	0.0888318	0.951246	-0.168679	0.179542	1.00545	0.84478	1.19667	1
ebi-a-GCST90017029	ebi-a-GCST006867	Type 2 diabetes || id:ebi-a-GCST006867	genus Lachnospira id.2004	MR Egger	11	0.458875	0.824117	0.591233	-1.15639	2.07414	1.58229	0.314619	7.95773	1
ebi-a-GCST90017029	ebi-a-GCST006867	Type 2 diabetes || id:ebi-a-GCST006867	genus Lachnospira id.2004	Weighted median	11	0.0397311	0.073093	0.586738	-0.103531	0.182993	1.04053	0.901648	1.20081	1
ebi-a-GCST90017030	ebi-a-GCST006867	Type 2 diabetes || id:ebi-a-GCST006867	genus Lactobacillus id.1837	Inverse variance weighted	5	0.0232357	0.0512388	0.650203	-0.0771922	0.123664	1.02351	0.925712	1.13164	1
ebi-a-GCST90017030	ebi-a-GCST006867	Type 2 diabetes || id:ebi-a-GCST006867	genus Lactobacillus id.1837	MR Egger	5	-0.0694761	0.189929	0.738786	-0.441737	0.302785	0.932882	0.642919	1.35362	1
ebi-a-GCST90017030	ebi-a-GCST006867	Type 2 diabetes || id:ebi-a-GCST006867	genus Lactobacillus id.1837	Weighted median	5	0.0281977	0.0608884	0.643289	-0.0911435	0.147539	1.0286	0.912887	1.15898	1
ebi-a-GCST90017031	ebi-a-GCST006867	Type 2 diabetes || id:ebi-a-GCST006867	genus Lactococcus id.1851	Inverse variance weighted	6	0.0216978	0.032793	0.508189	-0.0425765	0.0859722	1.02193	0.958317	1.08978	1
ebi-a-GCST90017031	ebi-a-GCST006867	Type 2 diabetes || id:ebi-a-GCST006867	genus Lactococcus id.1851	MR Egger	6	-0.150257	0.121349	0.283337	-0.388101	0.0875864	0.860486	0.678344	1.09154	1
ebi-a-GCST90017031	ebi-a-GCST006867	Type 2 diabetes || id:ebi-a-GCST006867	genus Lactococcus id.1851	Weighted median	6	0.0342445	0.0397741	0.389253	-0.0437128	0.112202	1.03484	0.957229	1.11874	1
ebi-a-GCST90017032	ebi-a-GCST006867	Type 2 diabetes || id:ebi-a-GCST006867	genus Marvinbryantia id.2005	Inverse variance weighted	7	0.0300587	0.0574202	0.600636	-0.0824849	0.142602	1.03052	0.920825	1.15327	1
ebi-a-GCST90017032	ebi-a-GCST006867	Type 2 diabetes || id:ebi-a-GCST006867	genus Marvinbryantia id.2005	MR Egger	7	-0.099024	0.232795	0.688254	-0.555302	0.357254	0.905721	0.573899	1.4294	1
ebi-a-GCST90017032	ebi-a-GCST006867	Type 2 diabetes || id:ebi-a-GCST006867	genus Marvinbryantia id.2005	Weighted median	7	0.0362503	0.0678008	0.592886	-0.0966393	0.16914	1.03692	0.907883	1.18429	1
ebi-a-GCST90017033	ebi-a-GCST006867	Type 2 diabetes || id:ebi-a-GCST006867	genus Methanobrevibacter id.123	Inverse variance weighted	5	0.0167189	0.0679421	0.805624	-0.116448	0.149885	1.01686	0.890077	1.1617	1
ebi-a-GCST90017033	ebi-a-GCST006867	Type 2 diabetes || id:ebi-a-GCST006867	genus Methanobrevibacter id.123	MR Egger	5	-0.414256	0.106448	0.0300888	-0.622895	-0.205618	0.660832	0.536389	0.814144	1
ebi-a-GCST90017033	ebi-a-GCST006867	Type 2 diabetes || id:ebi-a-GCST006867	genus Methanobrevibacter id.123	Weighted median	5	-0.0272782	0.0546714	0.617816	-0.134434	0.0798778	0.973091	0.874211	1.08315	1
ebi-a-GCST90017034	ebi-a-GCST006867	Type 2 diabetes || id:ebi-a-GCST006867	genus Odoribacter id.952	Inverse variance weighted	3	-0.0894246	0.0809571	0.269336	-0.2481	0.0692513	0.914457	0.780282	1.07171	1
ebi-a-GCST90017034	ebi-a-GCST006867	Type 2 diabetes || id:ebi-a-GCST006867	genus Odoribacter id.952	MR Egger	3	-0.00682843	0.240411	0.981923	-0.478034	0.464377	0.993195	0.620001	1.59102	1
ebi-a-GCST90017034	ebi-a-GCST006867	Type 2 diabetes || id:ebi-a-GCST006867	genus Odoribacter id.952	Weighted median	3	-0.0504559	0.100718	0.616397	-0.247863	0.146951	0.950796	0.780467	1.1583	1
ebi-a-GCST90017035	ebi-a-GCST006867	Type 2 diabetes || id:ebi-a-GCST006867	genus Olsenella id.822	Inverse variance weighted	6	0.00461494	0.0302554	0.878767	-0.0546856	0.0639155	1.00463	0.946783	1.066	1
ebi-a-GCST90017035	ebi-a-GCST006867	Type 2 diabetes || id:ebi-a-GCST006867	genus Olsenella id.822	MR Egger	6	0.263362	0.314938	0.450068	-0.353916	0.88064	1.3013	0.701934	2.41244	1
ebi-a-GCST90017035	ebi-a-GCST006867	Type 2 diabetes || id:ebi-a-GCST006867	genus Olsenella id.822	Weighted median	6	-0.00141645	0.037777	0.97009	-0.0754594	0.0726265	0.998585	0.927317	1.07533	1
ebi-a-GCST90017036	ebi-a-GCST006867	Type 2 diabetes || id:ebi-a-GCST006867	genus Oscillibacter id.2063	Inverse variance weighted	9	0.060258	0.0371644	0.104934	-0.0125843	0.1331	1.06211	0.987495	1.14236	1
ebi-a-GCST90017036	ebi-a-GCST006867	Type 2 diabetes || id:ebi-a-GCST006867	genus Oscillibacter id.2063	MR Egger	9	0.132167	0.179362	0.48516	-0.219384	0.483717	1.1413	0.803014	1.62209	1
ebi-a-GCST90017036	ebi-a-GCST006867	Type 2 diabetes || id:ebi-a-GCST006867	genus Oscillibacter id.2063	Weighted median	9	0.0584928	0.0497583	0.239779	-0.0390335	0.156019	1.06024	0.961719	1.16885	1
ebi-a-GCST90017037	ebi-a-GCST006867	Type 2 diabetes || id:ebi-a-GCST006867	genus Oscillospira id.2064	Inverse variance weighted	6	-0.165299	0.0768739	0.0315349	-0.315971	-0.0146258	0.847641	0.72908	0.985481	1
ebi-a-GCST90017037	ebi-a-GCST006867	Type 2 diabetes || id:ebi-a-GCST006867	genus Oscillospira id.2064	MR Egger	6	-0.0867141	0.332593	0.80718	-0.738597	0.565169	0.916939	0.477784	1.75975	1
ebi-a-GCST90017037	ebi-a-GCST006867	Type 2 diabetes || id:ebi-a-GCST006867	genus Oscillospira id.2064	Weighted median	6	-0.1448	0.0765492	0.0585444	-0.294837	0.00523601	0.865195	0.744653	1.00525	1
ebi-a-GCST90017038	ebi-a-GCST006867	Type 2 diabetes || id:ebi-a-GCST006867	genus Oxalobacter id.2978	Inverse variance weighted	9	-0.018693	0.0257682	0.468189	-0.0691986	0.0318127	0.981481	0.933141	1.03232	1
ebi-a-GCST90017038	ebi-a-GCST006867	Type 2 diabetes || id:ebi-a-GCST006867	genus Oxalobacter id.2978	MR Egger	9	-0.206673	0.1175	0.121995	-0.436973	0.0236271	0.813286	0.645989	1.02391	1
ebi-a-GCST90017038	ebi-a-GCST006867	Type 2 diabetes || id:ebi-a-GCST006867	genus Oxalobacter id.2978	Weighted median	9	-0.0229261	0.0338039	0.497641	-0.0891818	0.0433297	0.977335	0.914679	1.04428	1
ebi-a-GCST90017039	ebi-a-GCST006867	Type 2 diabetes || id:ebi-a-GCST006867	genus Parabacteroides id.954	Inverse variance weighted	5	0.0255437	0.0693794	0.712744	-0.11044	0.161527	1.02587	0.89544	1.1753	1
ebi-a-GCST90017039	ebi-a-GCST006867	Type 2 diabetes || id:ebi-a-GCST006867	genus Parabacteroides id.954	MR Egger	5	-0.159224	0.44352	0.743374	-1.02852	0.710075	0.852805	0.357535	2.03414	1
ebi-a-GCST90017039	ebi-a-GCST006867	Type 2 diabetes || id:ebi-a-GCST006867	genus Parabacteroides id.954	Weighted median	5	0.0337761	0.0884619	0.702598	-0.139609	0.207161	1.03435	0.869698	1.23018	1
ebi-a-GCST90017040	ebi-a-GCST006867	Type 2 diabetes || id:ebi-a-GCST006867	genus Paraprevotella id.962	Inverse variance weighted	8	0.0216924	0.0390294	0.57835	-0.0548052	0.09819	1.02193	0.94667	1.10317	1
ebi-a-GCST90017040	ebi-a-GCST006867	Type 2 diabetes || id:ebi-a-GCST006867	genus Paraprevotella id.962	MR Egger	8	-0.139862	0.214214	0.538015	-0.559722	0.279998	0.869479	0.571368	1.32313	1
ebi-a-GCST90017040	ebi-a-GCST006867	Type 2 diabetes || id:ebi-a-GCST006867	genus Paraprevotella id.962	Weighted median	8	0.0401148	0.0457821	0.380915	-0.0496181	0.129848	1.04093	0.951593	1.13866	1
ebi-a-GCST90017041	ebi-a-GCST006867	Type 2 diabetes || id:ebi-a-GCST006867	genus Parasutterella id.2892	Inverse variance weighted	10	0.0401377	0.0471703	0.394819	-0.0523161	0.132591	1.04095	0.949029	1.14178	1
ebi-a-GCST90017041	ebi-a-GCST006867	Type 2 diabetes || id:ebi-a-GCST006867	genus Parasutterella id.2892	MR Egger	10	0.158146	0.140066	0.291579	-0.116383	0.432675	1.17134	0.890135	1.54138	1
ebi-a-GCST90017041	ebi-a-GCST006867	Type 2 diabetes || id:ebi-a-GCST006867	genus Parasutterella id.2892	Weighted median	10	0.0458265	0.0544089	0.399642	-0.060815	0.152468	1.04689	0.940997	1.16471	1
ebi-a-GCST90017042	ebi-a-GCST006867	Type 2 diabetes || id:ebi-a-GCST006867	genus Peptococcus id.2037	Inverse variance weighted	6	0.0188219	0.0352657	0.593538	-0.0502989	0.0879427	1.019	0.950945	1.09193	1
ebi-a-GCST90017042	ebi-a-GCST006867	Type 2 diabetes || id:ebi-a-GCST006867	genus Peptococcus id.2037	MR Egger	6	0.119939	0.145168	0.455118	-0.16459	0.404468	1.12743	0.848241	1.4985	1
ebi-a-GCST90017042	ebi-a-GCST006867	Type 2 diabetes || id:ebi-a-GCST006867	genus Peptococcus id.2037	Weighted median	6	0.00425925	0.0416811	0.918609	-0.0774356	0.0859541	1.00427	0.925487	1.08976	1
ebi-a-GCST90017043	ebi-a-GCST006867	Type 2 diabetes || id:ebi-a-GCST006867	genus Phascolarctobacterium id.2168	Inverse variance weighted	4	0.0440641	0.064557	0.494884	-0.0824676	0.170596	1.04505	0.920841	1.18601	1
ebi-a-GCST90017043	ebi-a-GCST006867	Type 2 diabetes || id:ebi-a-GCST006867	genus Phascolarctobacterium id.2168	MR Egger	4	-0.219514	0.372045	0.614961	-0.948723	0.509696	0.802909	0.387235	1.66478	1
ebi-a-GCST90017043	ebi-a-GCST006867	Type 2 diabetes || id:ebi-a-GCST006867	genus Phascolarctobacterium id.2168	Weighted median	4	0.0273493	0.0749798	0.715294	-0.119611	0.17431	1.02773	0.887265	1.19042	1
ebi-a-GCST90017044	ebi-a-GCST006867	Type 2 diabetes || id:ebi-a-GCST006867	genus Prevotella7 id.11182	Inverse variance weighted	5	0.0193265	0.0317667	0.54293	-0.0429362	0.0815893	1.01951	0.957972	1.08501	1
ebi-a-GCST90017044	ebi-a-GCST006867	Type 2 diabetes || id:ebi-a-GCST006867	genus Prevotella7 id.11182	MR Egger	5	0.0419246	0.219557	0.860756	-0.388408	0.472257	1.04282	0.678136	1.60361	1
ebi-a-GCST90017044	ebi-a-GCST006867	Type 2 diabetes || id:ebi-a-GCST006867	genus Prevotella7 id.11182	Weighted median	5	0.0110458	0.0412077	0.78866	-0.0697213	0.0918128	1.01111	0.932654	1.09616	1
ebi-a-GCST90017045	ebi-a-GCST006867	Type 2 diabetes || id:ebi-a-GCST006867	genus Prevotella9 id.11183	Inverse variance weighted	8	0.0131145	0.0401397	0.743878	-0.0655593	0.0917883	1.0132	0.936544	1.09613	1
ebi-a-GCST90017045	ebi-a-GCST006867	Type 2 diabetes || id:ebi-a-GCST006867	genus Prevotella9 id.11183	MR Egger	8	0.0205265	0.137141	0.885926	-0.248269	0.289322	1.02074	0.78015	1.33552	1
ebi-a-GCST90017045	ebi-a-GCST006867	Type 2 diabetes || id:ebi-a-GCST006867	genus Prevotella9 id.11183	Weighted median	8	-0.00932135	0.0525855	0.859303	-0.112389	0.0937462	0.990722	0.893697	1.09828	1
ebi-a-GCST90017046	ebi-a-GCST006867	Type 2 diabetes || id:ebi-a-GCST006867	genus Rikenellaceae RC9 gut group id.11191	Inverse variance weighted	7	-0.0251062	0.0268845	0.350379	-0.0777999	0.0275874	0.975206	0.92515	1.02797	1
ebi-a-GCST90017046	ebi-a-GCST006867	Type 2 diabetes || id:ebi-a-GCST006867	genus Rikenellaceae RC9 gut group id.11191	MR Egger	7	0.246702	0.152329	0.166258	-0.051863	0.545268	1.2798	0.949459	1.72507	1
ebi-a-GCST90017046	ebi-a-GCST006867	Type 2 diabetes || id:ebi-a-GCST006867	genus Rikenellaceae RC9 gut group id.11191	Weighted median	7	-0.00615629	0.0369993	0.86785	-0.0786749	0.0663623	0.993863	0.92434	1.06861	1
ebi-a-GCST90017047	ebi-a-GCST006867	Type 2 diabetes || id:ebi-a-GCST006867	genus Romboutsia id.11347	Inverse variance weighted	10	-0.0467168	0.0602672	0.438245	-0.16484	0.071407	0.954358	0.848029	1.07402	1
ebi-a-GCST90017047	ebi-a-GCST006867	Type 2 diabetes || id:ebi-a-GCST006867	genus Romboutsia id.11347	MR Egger	10	0.226782	0.111686	0.0767938	0.00787743	0.445687	1.25456	1.00791	1.56156	1
ebi-a-GCST90017047	ebi-a-GCST006867	Type 2 diabetes || id:ebi-a-GCST006867	genus Romboutsia id.11347	Weighted median	10	-0.0581023	0.0639276	0.363416	-0.1834	0.0671959	0.943553	0.832435	1.0695	1
ebi-a-GCST90017048	ebi-a-GCST006867	Type 2 diabetes || id:ebi-a-GCST006867	genus Roseburia id.2012	Inverse variance weighted	11	0.0803718	0.0587669	0.171425	-0.0348112	0.195555	1.08369	0.965788	1.21599	1
ebi-a-GCST90017048	ebi-a-GCST006867	Type 2 diabetes || id:ebi-a-GCST006867	genus Roseburia id.2012	MR Egger	11	-0.308877	0.191884	0.141921	-0.684969	0.0672144	0.734271	0.504106	1.06952	1
ebi-a-GCST90017048	ebi-a-GCST006867	Type 2 diabetes || id:ebi-a-GCST006867	genus Roseburia id.2012	Weighted median	11	0.0266455	0.0740018	0.718798	-0.118398	0.171689	1.027	0.888342	1.18731	1
ebi-a-GCST90017049	ebi-a-GCST006867	Type 2 diabetes || id:ebi-a-GCST006867	genus Ruminiclostridium5 id.11355	Inverse variance weighted	8	0.0515759	0.0571731	0.367004	-0.0604835	0.163635	1.05293	0.941309	1.17778	1
ebi-a-GCST90017049	ebi-a-GCST006867	Type 2 diabetes || id:ebi-a-GCST006867	genus Ruminiclostridium5 id.11355	MR Egger	8	-0.0426388	0.264483	0.877215	-0.561025	0.475747	0.958257	0.570624	1.60922	1
ebi-a-GCST90017049	ebi-a-GCST006867	Type 2 diabetes || id:ebi-a-GCST006867	genus Ruminiclostridium5 id.11355	Weighted median	8	0.0327163	0.0735485	0.656445	-0.111439	0.176871	1.03326	0.894546	1.19348	1
ebi-a-GCST90017050	ebi-a-GCST006867	Type 2 diabetes || id:ebi-a-GCST006867	genus Ruminiclostridium6 id.11356	Inverse variance weighted	11	0.00476302	0.037575	0.89913	-0.068884	0.0784101	1.00477	0.933435	1.08157	1
ebi-a-GCST90017050	ebi-a-GCST006867	Type 2 diabetes || id:ebi-a-GCST006867	genus Ruminiclostridium6 id.11356	MR Egger	11	0.0682125	0.0941068	0.486965	-0.116237	0.252662	1.07059	0.890264	1.28745	1
ebi-a-GCST90017050	ebi-a-GCST006867	Type 2 diabetes || id:ebi-a-GCST006867	genus Ruminiclostridium6 id.11356	Weighted median	11	-0.00521166	0.0515044	0.919401	-0.10616	0.0957369	0.994802	0.899281	1.10047	1
ebi-a-GCST90017051	ebi-a-GCST006867	Type 2 diabetes || id:ebi-a-GCST006867	genus Ruminiclostridium9 id.11357	Inverse variance weighted	8	0.079983	0.055172	0.147142	-0.0281542	0.18812	1.08327	0.972238	1.20698	1
ebi-a-GCST90017051	ebi-a-GCST006867	Type 2 diabetes || id:ebi-a-GCST006867	genus Ruminiclostridium9 id.11357	MR Egger	8	0.0129911	0.249173	0.960112	-0.475388	0.50137	1.01308	0.621644	1.65098	1
ebi-a-GCST90017051	ebi-a-GCST006867	Type 2 diabetes || id:ebi-a-GCST006867	genus Ruminiclostridium9 id.11357	Weighted median	8	0.0516423	0.0650288	0.427111	-0.0758142	0.179099	1.053	0.926988	1.19614	1
ebi-a-GCST90017052	ebi-a-GCST006867	Type 2 diabetes || id:ebi-a-GCST006867	genus Ruminococcaceae NK4A214 group id.11358	Inverse variance weighted	8	-0.0712228	0.0511043	0.163416	-0.171387	0.0289417	0.931254	0.842495	1.02936	1
ebi-a-GCST90017052	ebi-a-GCST006867	Type 2 diabetes || id:ebi-a-GCST006867	genus Ruminococcaceae NK4A214 group id.11358	MR Egger	8	-0.253482	0.190623	0.231916	-0.627104	0.120139	0.776094	0.534136	1.12765	1
ebi-a-GCST90017052	ebi-a-GCST006867	Type 2 diabetes || id:ebi-a-GCST006867	genus Ruminococcaceae NK4A214 group id.11358	Weighted median	8	-0.0905776	0.0672066	0.177739	-0.222303	0.0411473	0.913403	0.800673	1.04201	1
ebi-a-GCST90017053	ebi-a-GCST006867	Type 2 diabetes || id:ebi-a-GCST006867	genus Ruminococcaceae UCG002 id.11360	Inverse variance weighted	13	-0.0630807	0.0462972	0.173035	-0.153823	0.0276619	0.938868	0.857424	1.02805	1
ebi-a-GCST90017053	ebi-a-GCST006867	Type 2 diabetes || id:ebi-a-GCST006867	genus Ruminococcaceae UCG002 id.11360	MR Egger	13	-0.27897	0.183473	0.156597	-0.638577	0.0806371	0.756563	0.528043	1.08398	1
ebi-a-GCST90017053	ebi-a-GCST006867	Type 2 diabetes || id:ebi-a-GCST006867	genus Ruminococcaceae UCG002 id.11360	Weighted median	13	-0.0884431	0.0593206	0.135979	-0.204712	0.0278253	0.915355	0.814882	1.02822	1
ebi-a-GCST90017054	ebi-a-GCST006867	Type 2 diabetes || id:ebi-a-GCST006867	genus Ruminococcaceae UCG003 id.11361	Inverse variance weighted	9	-0.0990672	0.0454648	0.0293325	-0.188178	-0.00995625	0.905682	0.828467	0.990093	1
ebi-a-GCST90017054	ebi-a-GCST006867	Type 2 diabetes || id:ebi-a-GCST006867	genus Ruminococcaceae UCG003 id.11361	MR Egger	9	0.0314244	0.15286	0.842972	-0.268181	0.33103	1.03192	0.764769	1.3924	1
ebi-a-GCST90017054	ebi-a-GCST006867	Type 2 diabetes || id:ebi-a-GCST006867	genus Ruminococcaceae UCG003 id.11361	Weighted median	9	-0.0805586	0.0577202	0.162812	-0.19369	0.0325729	0.922601	0.823913	1.03311	1
ebi-a-GCST90017055	ebi-a-GCST006867	Type 2 diabetes || id:ebi-a-GCST006867	genus Ruminococcaceae UCG004 id.11362	Inverse variance weighted	8	-0.044818	0.0552496	0.417256	-0.153107	0.0634713	0.956172	0.858038	1.06553	1
ebi-a-GCST90017055	ebi-a-GCST006867	Type 2 diabetes || id:ebi-a-GCST006867	genus Ruminococcaceae UCG004 id.11362	MR Egger	8	0.252845	0.287181	0.412497	-0.310031	0.81572	1.28768	0.733424	2.2608	1
ebi-a-GCST90017055	ebi-a-GCST006867	Type 2 diabetes || id:ebi-a-GCST006867	genus Ruminococcaceae UCG004 id.11362	Weighted median	8	0.00794075	0.0575021	0.890165	-0.104763	0.120645	1.00797	0.900538	1.12822	1
ebi-a-GCST90017056	ebi-a-GCST006867	Type 2 diabetes || id:ebi-a-GCST006867	genus Ruminococcaceae UCG005 id.11363	Inverse variance weighted	10	0.0817688	0.059862	0.171953	-0.0355606	0.199098	1.0852	0.965064	1.2203	1
ebi-a-GCST90017056	ebi-a-GCST006867	Type 2 diabetes || id:ebi-a-GCST006867	genus Ruminococcaceae UCG005 id.11363	MR Egger	10	0.0245551	0.513518	0.963034	-0.981941	1.03105	1.02486	0.374583	2.80401	1
ebi-a-GCST90017056	ebi-a-GCST006867	Type 2 diabetes || id:ebi-a-GCST006867	genus Ruminococcaceae UCG005 id.11363	Weighted median	10	0.0512371	0.0670584	0.444827	-0.0801972	0.182672	1.05257	0.922934	1.20042	1
ebi-a-GCST90017057	ebi-a-GCST006867	Type 2 diabetes || id:ebi-a-GCST006867	genus Ruminococcaceae UCG009 id.11366	Inverse variance weighted	9	-0.01458	0.0423026	0.73035	-0.097493	0.068333	0.985526	0.907109	1.07072	1
ebi-a-GCST90017057	ebi-a-GCST006867	Type 2 diabetes || id:ebi-a-GCST006867	genus Ruminococcaceae UCG009 id.11366	MR Egger	9	0.167706	0.26565	0.547894	-0.352968	0.688379	1.18259	0.7026	1.99049	1
ebi-a-GCST90017057	ebi-a-GCST006867	Type 2 diabetes || id:ebi-a-GCST006867	genus Ruminococcaceae UCG009 id.11366	Weighted median	9	-0.0308039	0.0511527	0.547045	-0.131063	0.0694555	0.969666	0.877162	1.07192	1
ebi-a-GCST90017058	ebi-a-GCST006867	Type 2 diabetes || id:ebi-a-GCST006867	genus Ruminococcaceae UCG010 id.11367	Inverse variance weighted	4	-0.208161	0.0664958	0.00174544	-0.338493	-0.0778295	0.812076	0.712844	0.925122	1
ebi-a-GCST90017058	ebi-a-GCST006867	Type 2 diabetes || id:ebi-a-GCST006867	genus Ruminococcaceae UCG010 id.11367	MR Egger	4	0.427551	1.20262	0.756197	-1.92958	2.78468	1.5335	0.14521	16.1946	1
ebi-a-GCST90017058	ebi-a-GCST006867	Type 2 diabetes || id:ebi-a-GCST006867	genus Ruminococcaceae UCG010 id.11367	Weighted median	4	-0.195042	0.0798723	0.0146093	-0.351592	-0.0384922	0.8228	0.703567	0.962239	1
ebi-a-GCST90017059	ebi-a-GCST006867	Type 2 diabetes || id:ebi-a-GCST006867	genus Ruminococcaceae UCG011 id.11368	Inverse variance weighted	7	0.0594419	0.108888	0.585135	-0.153978	0.272862	1.06124	0.85729	1.31372	1
ebi-a-GCST90017059	ebi-a-GCST006867	Type 2 diabetes || id:ebi-a-GCST006867	genus Ruminococcaceae UCG011 id.11368	MR Egger	7	-0.187454	0.591516	0.76412	-1.34683	0.971917	0.829067	0.260064	2.64301	1
ebi-a-GCST90017059	ebi-a-GCST006867	Type 2 diabetes || id:ebi-a-GCST006867	genus Ruminococcaceae UCG011 id.11368	Weighted median	7	-0.0644546	0.0392989	0.100982	-0.141481	0.0125713	0.937579	0.868072	1.01265	1
ebi-a-GCST90017060	ebi-a-GCST006867	Type 2 diabetes || id:ebi-a-GCST006867	genus Ruminococcaceae UCG013 id.11370	Inverse variance weighted	7	-0.0339275	0.0661994	0.608298	-0.163678	0.0958233	0.966642	0.849015	1.10056	1
ebi-a-GCST90017060	ebi-a-GCST006867	Type 2 diabetes || id:ebi-a-GCST006867	genus Ruminococcaceae UCG013 id.11370	MR Egger	7	0.227399	0.228862	0.366034	-0.22117	0.675968	1.25533	0.80158	1.96594	1
ebi-a-GCST90017060	ebi-a-GCST006867	Type 2 diabetes || id:ebi-a-GCST006867	genus Ruminococcaceae UCG013 id.11370	Weighted median	7	-0.0373318	0.0772774	0.629033	-0.188795	0.114132	0.963356	0.827956	1.1209	1
ebi-a-GCST90017061	ebi-a-GCST006867	Type 2 diabetes || id:ebi-a-GCST006867	genus Ruminococcaceae UCG014 id.11371	Inverse variance weighted	8	-0.00957022	0.0497077	0.847327	-0.106997	0.087857	0.990475	0.898528	1.09183	1
ebi-a-GCST90017061	ebi-a-GCST006867	Type 2 diabetes || id:ebi-a-GCST006867	genus Ruminococcaceae UCG014 id.11371	MR Egger	8	-0.0173845	0.218826	0.939262	-0.446283	0.411514	0.982766	0.640003	1.5091	1
ebi-a-GCST90017061	ebi-a-GCST006867	Type 2 diabetes || id:ebi-a-GCST006867	genus Ruminococcaceae UCG014 id.11371	Weighted median	8	-0.0486126	0.0661961	0.462722	-0.178357	0.0811318	0.95255	0.836644	1.08451	1
ebi-a-GCST90017062	ebi-a-GCST006867	Type 2 diabetes || id:ebi-a-GCST006867	genus Ruminococcus1 id.11373	Inverse variance weighted	2	-0.0189382	0.109532	0.86273	-0.233621	0.195745	0.98124	0.791661	1.21622	1
ebi-a-GCST90017063	ebi-a-GCST006867	Type 2 diabetes || id:ebi-a-GCST006867	genus Ruminococcus2 id.11374	Inverse variance weighted	7	-0.00293895	0.053493	0.956186	-0.107785	0.101907	0.997065	0.89782	1.10728	1
ebi-a-GCST90017063	ebi-a-GCST006867	Type 2 diabetes || id:ebi-a-GCST006867	genus Ruminococcus2 id.11374	MR Egger	7	0.0865622	0.150464	0.590007	-0.208348	0.381472	1.09042	0.811925	1.46444	1
ebi-a-GCST90017063	ebi-a-GCST006867	Type 2 diabetes || id:ebi-a-GCST006867	genus Ruminococcus2 id.11374	Weighted median	7	0.0215831	0.0688043	0.753758	-0.113273	0.15644	1.02182	0.892907	1.16934	1
ebi-a-GCST90017064	ebi-a-GCST006867	Type 2 diabetes || id:ebi-a-GCST006867	genus Ruminococcus gauvreauii group id.11342	Inverse variance weighted	9	-0.0123516	0.0674837	0.854773	-0.14462	0.119916	0.987724	0.865351	1.1274	1
ebi-a-GCST90017064	ebi-a-GCST006867	Type 2 diabetes || id:ebi-a-GCST006867	genus Ruminococcus gauvreauii group id.11342	MR Egger	9	0.18999	0.427952	0.670477	-0.648796	1.02878	1.20924	0.522674	2.79764	1
ebi-a-GCST90017064	ebi-a-GCST006867	Type 2 diabetes || id:ebi-a-GCST006867	genus Ruminococcus gauvreauii group id.11342	Weighted median	9	-0.0393284	0.0688421	0.567807	-0.174259	0.0956021	0.961435	0.840079	1.10032	1
ebi-a-GCST90017065	ebi-a-GCST006867	Type 2 diabetes || id:ebi-a-GCST006867	genus Ruminococcus gnavus group id.14376	Inverse variance weighted	9	0.063	0.0315549	0.0458775	0.00115235	0.124848	1.06503	1.00115	1.13298	1
ebi-a-GCST90017065	ebi-a-GCST006867	Type 2 diabetes || id:ebi-a-GCST006867	genus Ruminococcus gnavus group id.14376	MR Egger	9	-0.0551048	0.185989	0.775613	-0.419643	0.309433	0.946386	0.657282	1.36265	1
ebi-a-GCST90017065	ebi-a-GCST006867	Type 2 diabetes || id:ebi-a-GCST006867	genus Ruminococcus gnavus group id.14376	Weighted median	9	0.0594383	0.0402417	0.139667	-0.0194354	0.138312	1.06124	0.980752	1.14833	1
ebi-a-GCST90017066	ebi-a-GCST006867	Type 2 diabetes || id:ebi-a-GCST006867	genus Ruminococcus torques group id.14377	Inverse variance weighted	7	0.0619913	0.0537804	0.249045	-0.0434184	0.167401	1.06395	0.957511	1.18223	1
ebi-a-GCST90017066	ebi-a-GCST006867	Type 2 diabetes || id:ebi-a-GCST006867	genus Ruminococcus torques group id.14377	MR Egger	7	0.140926	0.132679	0.336749	-0.119124	0.400976	1.15134	0.887698	1.49328	1
ebi-a-GCST90017066	ebi-a-GCST006867	Type 2 diabetes || id:ebi-a-GCST006867	genus Ruminococcus torques group id.14377	Weighted median	7	0.0818808	0.0673317	0.223954	-0.0500892	0.213851	1.08533	0.951145	1.23844	1
ebi-a-GCST90017067	ebi-a-GCST006867	Type 2 diabetes || id:ebi-a-GCST006867	genus Sellimonas id.14369	Inverse variance weighted	6	-0.0559638	0.0267711	0.0365769	-0.108435	-0.00349245	0.945573	0.897237	0.996514	1
ebi-a-GCST90017067	ebi-a-GCST006867	Type 2 diabetes || id:ebi-a-GCST006867	genus Sellimonas id.14369	MR Egger	6	-0.0915837	0.132615	0.527801	-0.351509	0.168341	0.912485	0.703626	1.18334	1
ebi-a-GCST90017067	ebi-a-GCST006867	Type 2 diabetes || id:ebi-a-GCST006867	genus Sellimonas id.14369	Weighted median	6	-0.066486	0.0343377	0.052838	-0.133788	0.000815773	0.935676	0.874776	1.00082	1
ebi-a-GCST90017068	ebi-a-GCST006867	Type 2 diabetes || id:ebi-a-GCST006867	genus Senegalimassilia id.11160	Inverse variance weighted	3	-0.0817102	0.118581	0.490783	-0.31413	0.150709	0.921539	0.730424	1.16266	1
ebi-a-GCST90017068	ebi-a-GCST006867	Type 2 diabetes || id:ebi-a-GCST006867	genus Senegalimassilia id.11160	MR Egger	3	0.15816	1.15531	0.913386	-2.10625	2.42257	1.17135	0.121694	11.2748	1
ebi-a-GCST90017068	ebi-a-GCST006867	Type 2 diabetes || id:ebi-a-GCST006867	genus Senegalimassilia id.11160	Weighted median	3	0.000620259	0.0859074	0.994239	-0.167758	0.168999	1.00062	0.845558	1.18412	1
ebi-a-GCST90017069	ebi-a-GCST006867	Type 2 diabetes || id:ebi-a-GCST006867	genus Slackia id.825	Inverse variance weighted	4	-0.000429266	0.0449206	0.992375	-0.0884735	0.087615	0.999571	0.915327	1.09157	1
ebi-a-GCST90017069	ebi-a-GCST006867	Type 2 diabetes || id:ebi-a-GCST006867	genus Slackia id.825	MR Egger	4	-0.148967	0.3821	0.734239	-0.897882	0.599949	0.861598	0.407432	1.82202	1
ebi-a-GCST90017069	ebi-a-GCST006867	Type 2 diabetes || id:ebi-a-GCST006867	genus Slackia id.825	Weighted median	4	-0.0040752	0.0522951	0.937886	-0.106574	0.0984232	0.995933	0.898909	1.10343	1
ebi-a-GCST90017070	ebi-a-GCST006867	Type 2 diabetes || id:ebi-a-GCST006867	genus Streptococcus id.1853	Inverse variance weighted	11	0.146113	0.0509333	0.00412147	0.0462837	0.245942	1.15733	1.04737	1.27883	1
ebi-a-GCST90017070	ebi-a-GCST006867	Type 2 diabetes || id:ebi-a-GCST006867	genus Streptococcus id.1853	MR Egger	11	0.117681	0.181739	0.533459	-0.238528	0.47389	1.12488	0.787786	1.60623	1
ebi-a-GCST90017070	ebi-a-GCST006867	Type 2 diabetes || id:ebi-a-GCST006867	genus Streptococcus id.1853	Weighted median	11	0.116309	0.0641758	0.0699326	-0.00947577	0.242093	1.12334	0.990569	1.27391	1
ebi-a-GCST90017071	ebi-a-GCST006867	Type 2 diabetes || id:ebi-a-GCST006867	genus Subdoligranulum id.2070	Inverse variance weighted	10	-0.0691402	0.0779366	0.375007	-0.221896	0.0836155	0.933196	0.800999	1.08721	1
ebi-a-GCST90017071	ebi-a-GCST006867	Type 2 diabetes || id:ebi-a-GCST006867	genus Subdoligranulum id.2070	MR Egger	10	0.0289379	0.217615	0.897495	-0.397587	0.455463	1.02936	0.671939	1.5769	1
ebi-a-GCST90017071	ebi-a-GCST006867	Type 2 diabetes || id:ebi-a-GCST006867	genus Subdoligranulum id.2070	Weighted median	10	0.0157031	0.0706389	0.82408	-0.122749	0.154155	1.01583	0.884486	1.16667	1
ebi-a-GCST90017072	ebi-a-GCST006867	Type 2 diabetes || id:ebi-a-GCST006867	genus Sutterella id.2896	Inverse variance weighted	10	-0.0180065	0.0543862	0.74058	-0.124604	0.0885905	0.982155	0.882847	1.09263	1
ebi-a-GCST90017072	ebi-a-GCST006867	Type 2 diabetes || id:ebi-a-GCST006867	genus Sutterella id.2896	MR Egger	10	-1.1092	0.509277	0.0610544	-2.10738	-0.111012	0.329824	0.121556	0.894928	1
ebi-a-GCST90017072	ebi-a-GCST006867	Type 2 diabetes || id:ebi-a-GCST006867	genus Sutterella id.2896	Weighted median	10	-0.0918541	0.0571542	0.108026	-0.203876	0.020168	0.912238	0.815563	1.02037	1
ebi-a-GCST90017073	ebi-a-GCST006867	Type 2 diabetes || id:ebi-a-GCST006867	genus Terrisporobacter id.11348	Inverse variance weighted	3	-0.00936693	0.0482893	0.846195	-0.104014	0.0852801	0.990677	0.901213	1.08902	1
ebi-a-GCST90017073	ebi-a-GCST006867	Type 2 diabetes || id:ebi-a-GCST006867	genus Terrisporobacter id.11348	MR Egger	3	0.051058	0.11285	0.729512	-0.170128	0.272245	1.05238	0.843556	1.31291	1
ebi-a-GCST90017073	ebi-a-GCST006867	Type 2 diabetes || id:ebi-a-GCST006867	genus Terrisporobacter id.11348	Weighted median	3	-0.00727702	0.057174	0.89872	-0.119338	0.104784	0.992749	0.887508	1.11047	1
ebi-a-GCST90017074	ebi-a-GCST006867	Type 2 diabetes || id:ebi-a-GCST006867	genus Turicibacter id.2162	Inverse variance weighted	7	-0.00674382	0.0555836	0.903432	-0.115688	0.1022	0.993279	0.890753	1.1076	1
ebi-a-GCST90017074	ebi-a-GCST006867	Type 2 diabetes || id:ebi-a-GCST006867	genus Turicibacter id.2162	MR Egger	7	-0.511022	0.227842	0.0749433	-0.957593	-0.064452	0.599882	0.383816	0.937581	1
ebi-a-GCST90017074	ebi-a-GCST006867	Type 2 diabetes || id:ebi-a-GCST006867	genus Turicibacter id.2162	Weighted median	7	-0.037444	0.0584625	0.521861	-0.15203	0.0771424	0.963248	0.858962	1.0802	1
ebi-a-GCST90017075	ebi-a-GCST006867	Type 2 diabetes || id:ebi-a-GCST006867	genus Tyzzerella3 id.11335	Inverse variance weighted	7	0.0500056	0.0489689	0.307173	-0.0459734	0.145985	1.05128	0.955067	1.15718	1
ebi-a-GCST90017075	ebi-a-GCST006867	Type 2 diabetes || id:ebi-a-GCST006867	genus Tyzzerella3 id.11335	MR Egger	7	-0.359768	0.299956	0.284103	-0.947683	0.228146	0.697838	0.387638	1.25627	1
ebi-a-GCST90017075	ebi-a-GCST006867	Type 2 diabetes || id:ebi-a-GCST006867	genus Tyzzerella3 id.11335	Weighted median	7	0.0551867	0.0479795	0.250056	-0.0388531	0.149226	1.05674	0.961892	1.16094	1
ebi-a-GCST90017076	ebi-a-GCST006867	Type 2 diabetes || id:ebi-a-GCST006867	unknown genus id.1000000073	Inverse variance weighted	15	0.039984	0.0397467	0.31443	-0.0379195	0.117888	1.04079	0.96279	1.12512	1
ebi-a-GCST90017076	ebi-a-GCST006867	Type 2 diabetes || id:ebi-a-GCST006867	unknown genus id.1000000073	MR Egger	15	0.0916491	0.116005	0.443674	-0.13572	0.319019	1.09598	0.873087	1.37578	1
ebi-a-GCST90017076	ebi-a-GCST006867	Type 2 diabetes || id:ebi-a-GCST006867	unknown genus id.1000000073	Weighted median	15	0.0593676	0.0458475	0.195357	-0.0304935	0.149229	1.06117	0.969967	1.16094	1
ebi-a-GCST90017077	ebi-a-GCST006867	Type 2 diabetes || id:ebi-a-GCST006867	unknown genus id.1000001215	Inverse variance weighted	6	-0.00504504	0.0359021	0.888247	-0.0754131	0.065323	0.994968	0.92736	1.0675	1
ebi-a-GCST90017077	ebi-a-GCST006867	Type 2 diabetes || id:ebi-a-GCST006867	unknown genus id.1000001215	MR Egger	6	-0.0155029	0.122941	0.905737	-0.256468	0.225462	0.984617	0.77378	1.2529	1
ebi-a-GCST90017077	ebi-a-GCST006867	Type 2 diabetes || id:ebi-a-GCST006867	unknown genus id.1000001215	Weighted median	6	0.00369595	0.0426332	0.930916	-0.0798651	0.087257	1.0037	0.923241	1.09118	1
ebi-a-GCST90017078	ebi-a-GCST006867	Type 2 diabetes || id:ebi-a-GCST006867	unknown genus id.1000005472	Inverse variance weighted	11	-0.0299242	0.044418	0.500506	-0.116984	0.0571352	0.970519	0.8896	1.0588	1
ebi-a-GCST90017078	ebi-a-GCST006867	Type 2 diabetes || id:ebi-a-GCST006867	unknown genus id.1000005472	MR Egger	11	0.00362004	0.22713	0.987631	-0.441555	0.448795	1.00363	0.643036	1.56642	1
ebi-a-GCST90017078	ebi-a-GCST006867	Type 2 diabetes || id:ebi-a-GCST006867	unknown genus id.1000005472	Weighted median	11	-0.0532549	0.0530086	0.315067	-0.157152	0.0506419	0.948138	0.854574	1.05195	1
ebi-a-GCST90017079	ebi-a-GCST006867	Type 2 diabetes || id:ebi-a-GCST006867	unknown genus id.1000005479	Inverse variance weighted	6	0.00451613	0.0419233	0.914215	-0.0776535	0.0866857	1.00453	0.925285	1.09055	1
ebi-a-GCST90017079	ebi-a-GCST006867	Type 2 diabetes || id:ebi-a-GCST006867	unknown genus id.1000005479	MR Egger	6	-0.0317297	0.177191	0.866587	-0.379024	0.315565	0.968768	0.684529	1.37103	1
ebi-a-GCST90017079	ebi-a-GCST006867	Type 2 diabetes || id:ebi-a-GCST006867	unknown genus id.1000005479	Weighted median	6	0.0214492	0.0500321	0.668136	-0.0766138	0.119512	1.02168	0.926247	1.12695	1
ebi-a-GCST90017080	ebi-a-GCST006867	Type 2 diabetes || id:ebi-a-GCST006867	unknown genus id.1000006162	Inverse variance weighted	10	0.00662384	0.0321483	0.836759	-0.0563868	0.0696344	1.00665	0.945174	1.07212	1
ebi-a-GCST90017080	ebi-a-GCST006867	Type 2 diabetes || id:ebi-a-GCST006867	unknown genus id.1000006162	MR Egger	10	0.084246	0.126422	0.523914	-0.163542	0.332034	1.0879	0.849131	1.3938	1
ebi-a-GCST90017080	ebi-a-GCST006867	Type 2 diabetes || id:ebi-a-GCST006867	unknown genus id.1000006162	Weighted median	10	0.0034418	0.0358766	0.923573	-0.0668764	0.07376	1.00345	0.935311	1.07655	1
ebi-a-GCST90017081	ebi-a-GCST006867	Type 2 diabetes || id:ebi-a-GCST006867	unknown genus id.1868	Inverse variance weighted	9	-0.00882302	0.0643804	0.890995	-0.135009	0.117363	0.991216	0.873708	1.12453	1
ebi-a-GCST90017081	ebi-a-GCST006867	Type 2 diabetes || id:ebi-a-GCST006867	unknown genus id.1868	MR Egger	9	0.00864861	0.354378	0.981211	-0.685932	0.703229	1.00869	0.503621	2.02027	1
ebi-a-GCST90017081	ebi-a-GCST006867	Type 2 diabetes || id:ebi-a-GCST006867	unknown genus id.1868	Weighted median	9	-0.0579726	0.0561427	0.301794	-0.168012	0.052067	0.943676	0.845343	1.05345	1
ebi-a-GCST90017082	ebi-a-GCST006867	Type 2 diabetes || id:ebi-a-GCST006867	unknown genus id.2001	Inverse variance weighted	7	-0.0787686	0.0440238	0.0735782	-0.165055	0.00751806	0.924254	0.847847	1.00755	1
ebi-a-GCST90017082	ebi-a-GCST006867	Type 2 diabetes || id:ebi-a-GCST006867	unknown genus id.2001	MR Egger	7	-0.160634	0.14146	0.30763	-0.437896	0.116628	0.851604	0.645393	1.1237	1
ebi-a-GCST90017082	ebi-a-GCST006867	Type 2 diabetes || id:ebi-a-GCST006867	unknown genus id.2001	Weighted median	7	-0.0497174	0.0576965	0.388849	-0.162802	0.0633676	0.951498	0.849759	1.06542	1
ebi-a-GCST90017083	ebi-a-GCST006867	Type 2 diabetes || id:ebi-a-GCST006867	unknown genus id.2041	Inverse variance weighted	6	0.0991651	0.0474935	0.0368003	0.00607785	0.192252	1.10425	1.0061	1.21198	1
ebi-a-GCST90017083	ebi-a-GCST006867	Type 2 diabetes || id:ebi-a-GCST006867	unknown genus id.2041	MR Egger	6	0.203739	0.140823	0.221507	-0.0722747	0.479752	1.22598	0.930275	1.61567	1
ebi-a-GCST90017083	ebi-a-GCST006867	Type 2 diabetes || id:ebi-a-GCST006867	unknown genus id.2041	Weighted median	6	0.0579258	0.0601626	0.335637	-0.0599928	0.175844	1.05964	0.941771	1.19225	1
ebi-a-GCST90017084	ebi-a-GCST006867	Type 2 diabetes || id:ebi-a-GCST006867	unknown genus id.2071	Inverse variance weighted	9	-0.00288669	0.0807523	0.971484	-0.161161	0.155388	0.997117	0.851155	1.16811	1
ebi-a-GCST90017084	ebi-a-GCST006867	Type 2 diabetes || id:ebi-a-GCST006867	unknown genus id.2071	MR Egger	9	0.0406064	0.439657	0.929	-0.821121	0.902333	1.04144	0.439938	2.46535	1
ebi-a-GCST90017084	ebi-a-GCST006867	Type 2 diabetes || id:ebi-a-GCST006867	unknown genus id.2071	Weighted median	9	0.032697	0.0732437	0.655298	-0.110861	0.176255	1.03324	0.895063	1.19274	1
ebi-a-GCST90017085	ebi-a-GCST006867	Type 2 diabetes || id:ebi-a-GCST006867	unknown genus id.2755	Inverse variance weighted	11	0.00653087	0.0431801	0.879781	-0.0781021	0.0911638	1.00655	0.92487	1.09545	1
ebi-a-GCST90017085	ebi-a-GCST006867	Type 2 diabetes || id:ebi-a-GCST006867	unknown genus id.2755	MR Egger	11	-0.207942	0.203071	0.332575	-0.605962	0.190077	0.812254	0.545549	1.20934	1
ebi-a-GCST90017085	ebi-a-GCST006867	Type 2 diabetes || id:ebi-a-GCST006867	unknown genus id.2755	Weighted median	11	-0.0399797	0.0525657	0.446916	-0.143008	0.063049	0.960809	0.866747	1.06508	1
ebi-a-GCST90017086	ebi-a-GCST006867	Type 2 diabetes || id:ebi-a-GCST006867	unknown genus id.826	Inverse variance weighted	7	-0.00931628	0.0524536	0.859029	-0.112125	0.0934928	0.990727	0.893932	1.098	1
ebi-a-GCST90017086	ebi-a-GCST006867	Type 2 diabetes || id:ebi-a-GCST006867	unknown genus id.826	MR Egger	7	-0.182431	0.229366	0.462468	-0.631988	0.267126	0.833242	0.531534	1.30621	1
ebi-a-GCST90017086	ebi-a-GCST006867	Type 2 diabetes || id:ebi-a-GCST006867	unknown genus id.826	Weighted median	7	-0.0145218	0.0684167	0.831908	-0.148618	0.119575	0.985583	0.861898	1.12702	1
ebi-a-GCST90017087	ebi-a-GCST006867	Type 2 diabetes || id:ebi-a-GCST006867	unknown genus id.959	Inverse variance weighted	10	-0.035909	0.0267528	0.179514	-0.0883445	0.0165264	0.964728	0.915445	1.01666	1
ebi-a-GCST90017087	ebi-a-GCST006867	Type 2 diabetes || id:ebi-a-GCST006867	unknown genus id.959	MR Egger	10	0.124552	0.149563	0.42913	-0.168591	0.417696	1.13264	0.844854	1.51846	1
ebi-a-GCST90017087	ebi-a-GCST006867	Type 2 diabetes || id:ebi-a-GCST006867	unknown genus id.959	Weighted median	10	-0.0167354	0.0361636	0.64353	-0.087616	0.0541452	0.983404	0.916113	1.05564	1
ebi-a-GCST90017088	ebi-a-GCST006867	Type 2 diabetes || id:ebi-a-GCST006867	genus Veillonella id.2198	Inverse variance weighted	4	0.0243004	0.0965818	0.801347	-0.165	0.213601	1.0246	0.847894	1.23813	1
ebi-a-GCST90017088	ebi-a-GCST006867	Type 2 diabetes || id:ebi-a-GCST006867	genus Veillonella id.2198	MR Egger	4	0.685665	0.658914	0.407338	-0.605807	1.97714	1.98509	0.545634	7.22203	1
ebi-a-GCST90017088	ebi-a-GCST006867	Type 2 diabetes || id:ebi-a-GCST006867	genus Veillonella id.2198	Weighted median	4	0.0109239	0.0726129	0.880417	-0.131397	0.153245	1.01098	0.876869	1.16561	1
ebi-a-GCST90017089	ebi-a-GCST006867	Type 2 diabetes || id:ebi-a-GCST006867	genus Victivallis id.2256	Inverse variance weighted	9	-0.0147696	0.0254864	0.562246	-0.0647229	0.0351837	0.985339	0.937327	1.03581	1
ebi-a-GCST90017089	ebi-a-GCST006867	Type 2 diabetes || id:ebi-a-GCST006867	genus Victivallis id.2256	MR Egger	9	-0.0440787	0.248043	0.863987	-0.530243	0.442085	0.956879	0.588462	1.55595	1
ebi-a-GCST90017089	ebi-a-GCST006867	Type 2 diabetes || id:ebi-a-GCST006867	genus Victivallis id.2256	Weighted median	9	-0.0223882	0.0311397	0.472166	-0.0834219	0.0386456	0.977861	0.919963	1.0394	1
ebi-a-GCST90017090	ebi-a-GCST006867	Type 2 diabetes || id:ebi-a-GCST006867	order Actinomycetales id.420	Inverse variance weighted	3	0.0912934	0.0606598	0.132323	-0.0275999	0.210187	1.09559	0.972778	1.23391	1
ebi-a-GCST90017090	ebi-a-GCST006867	Type 2 diabetes || id:ebi-a-GCST006867	order Actinomycetales id.420	MR Egger	3	0.362568	0.303903	0.444107	-0.233082	0.958218	1.43702	0.792088	2.60705	1
ebi-a-GCST90017090	ebi-a-GCST006867	Type 2 diabetes || id:ebi-a-GCST006867	order Actinomycetales id.420	Weighted median	3	0.0481945	0.0766455	0.529482	-0.102031	0.19842	1.04937	0.903002	1.21947	1
ebi-a-GCST90017091	ebi-a-GCST006867	Type 2 diabetes || id:ebi-a-GCST006867	order Bacillales id.1674	Inverse variance weighted	9	-0.0360239	0.0460673	0.434223	-0.126316	0.0542679	0.964617	0.881337	1.05577	1
ebi-a-GCST90017091	ebi-a-GCST006867	Type 2 diabetes || id:ebi-a-GCST006867	order Bacillales id.1674	MR Egger	9	0.299253	0.187294	0.154126	-0.0678434	0.666349	1.34885	0.934407	1.94712	1
ebi-a-GCST90017091	ebi-a-GCST006867	Type 2 diabetes || id:ebi-a-GCST006867	order Bacillales id.1674	Weighted median	9	-0.00123113	0.030733	0.968046	-0.0614678	0.0590056	0.99877	0.940383	1.06078	1
ebi-a-GCST90017092	ebi-a-GCST006867	Type 2 diabetes || id:ebi-a-GCST006867	order Bacteroidales id.913	Inverse variance weighted	10	-0.0909055	0.0599823	0.129636	-0.208471	0.0266598	0.913104	0.811825	1.02702	1
ebi-a-GCST90017092	ebi-a-GCST006867	Type 2 diabetes || id:ebi-a-GCST006867	order Bacteroidales id.913	MR Egger	10	-0.193555	0.135117	0.189895	-0.458385	0.071275	0.824024	0.632304	1.07388	1
ebi-a-GCST90017092	ebi-a-GCST006867	Type 2 diabetes || id:ebi-a-GCST006867	order Bacteroidales id.913	Weighted median	10	-0.139586	0.0626931	0.0259811	-0.262464	-0.0167073	0.869718	0.769154	0.983431	1
ebi-a-GCST90017093	ebi-a-GCST006867	Type 2 diabetes || id:ebi-a-GCST006867	order Bifidobacteriales id.432	Inverse variance weighted	5	-0.0805152	0.0788841	0.307407	-0.235128	0.0740976	0.922641	0.79047	1.07691	1
ebi-a-GCST90017093	ebi-a-GCST006867	Type 2 diabetes || id:ebi-a-GCST006867	order Bifidobacteriales id.432	MR Egger	5	-0.91239	0.394678	0.103866	-1.68596	-0.138822	0.401563	0.185267	0.870383	1
ebi-a-GCST90017093	ebi-a-GCST006867	Type 2 diabetes || id:ebi-a-GCST006867	order Bifidobacteriales id.432	Weighted median	5	-0.0389201	0.089185	0.662549	-0.213723	0.135883	0.961828	0.807572	1.14555	1
ebi-a-GCST90017094	ebi-a-GCST006867	Type 2 diabetes || id:ebi-a-GCST006867	order Burkholderiales id.2874	Inverse variance weighted	8	-0.0615529	0.105447	0.559399	-0.268229	0.145123	0.940303	0.764733	1.15618	1
ebi-a-GCST90017094	ebi-a-GCST006867	Type 2 diabetes || id:ebi-a-GCST006867	order Burkholderiales id.2874	MR Egger	8	0.257386	0.455779	0.592737	-0.635942	1.15071	1.29354	0.529437	3.16045	1
ebi-a-GCST90017094	ebi-a-GCST006867	Type 2 diabetes || id:ebi-a-GCST006867	order Burkholderiales id.2874	Weighted median	8	-0.11096	0.0848946	0.191201	-0.277353	0.0554332	0.894974	0.757787	1.057	1
ebi-a-GCST90017095	ebi-a-GCST006867	Type 2 diabetes || id:ebi-a-GCST006867	order Clostridiales id.1863	Inverse variance weighted	10	-0.065095	0.0571724	0.254881	-0.177153	0.046963	0.936978	0.837652	1.04808	1
ebi-a-GCST90017095	ebi-a-GCST006867	Type 2 diabetes || id:ebi-a-GCST006867	order Clostridiales id.1863	MR Egger	10	-0.00018151	0.306464	0.999542	-0.600852	0.600488	0.999819	0.548345	1.82301	1
ebi-a-GCST90017095	ebi-a-GCST006867	Type 2 diabetes || id:ebi-a-GCST006867	order Clostridiales id.1863	Weighted median	10	-0.0230377	0.0770229	0.764863	-0.174003	0.127927	0.977226	0.840295	1.13647	1
ebi-a-GCST90017096	ebi-a-GCST006867	Type 2 diabetes || id:ebi-a-GCST006867	order Coriobacteriales id.810	Inverse variance weighted	7	0.0545432	0.0586529	0.352407	-0.0604166	0.169503	1.05606	0.941372	1.18472	1
ebi-a-GCST90017096	ebi-a-GCST006867	Type 2 diabetes || id:ebi-a-GCST006867	order Coriobacteriales id.810	MR Egger	7	-0.00404478	0.241852	0.987303	-0.478074	0.469984	0.995963	0.619976	1.59997	1
ebi-a-GCST90017096	ebi-a-GCST006867	Type 2 diabetes || id:ebi-a-GCST006867	order Coriobacteriales id.810	Weighted median	7	0.0307802	0.0746122	0.679947	-0.11546	0.17702	1.03126	0.890956	1.19366	1
ebi-a-GCST90017097	ebi-a-GCST006867	Type 2 diabetes || id:ebi-a-GCST006867	order Desulfovibrionales id.3156	Inverse variance weighted	10	0.0551463	0.0627795	0.37972	-0.0679015	0.178194	1.0567	0.934352	1.19506	1
ebi-a-GCST90017097	ebi-a-GCST006867	Type 2 diabetes || id:ebi-a-GCST006867	order Desulfovibrionales id.3156	MR Egger	10	0.151827	0.173727	0.40762	-0.188678	0.492331	1.16396	0.828053	1.63613	1
ebi-a-GCST90017097	ebi-a-GCST006867	Type 2 diabetes || id:ebi-a-GCST006867	order Desulfovibrionales id.3156	Weighted median	10	0.075973	0.0643545	0.237786	-0.0501618	0.202108	1.07893	0.951076	1.22398	1
ebi-a-GCST90017098	ebi-a-GCST006867	Type 2 diabetes || id:ebi-a-GCST006867	order Enterobacteriales id.3468	Inverse variance weighted	5	-0.009898	0.0602737	0.86956	-0.128035	0.108239	0.990151	0.879823	1.11431	1
ebi-a-GCST90017098	ebi-a-GCST006867	Type 2 diabetes || id:ebi-a-GCST006867	order Enterobacteriales id.3468	MR Egger	5	0.0318442	0.355816	0.934328	-0.665556	0.729244	1.03236	0.513988	2.07351	1
ebi-a-GCST90017098	ebi-a-GCST006867	Type 2 diabetes || id:ebi-a-GCST006867	order Enterobacteriales id.3468	Weighted median	5	0.00270232	0.0766569	0.971879	-0.147545	0.15295	1.00271	0.862823	1.16527	1
ebi-a-GCST90017099	ebi-a-GCST006867	Type 2 diabetes || id:ebi-a-GCST006867	order Erysipelotrichales id.2148	Inverse variance weighted	7	-0.118295	0.104847	0.259208	-0.323794	0.0872047	0.888434	0.723399	1.09112	1
ebi-a-GCST90017099	ebi-a-GCST006867	Type 2 diabetes || id:ebi-a-GCST006867	order Erysipelotrichales id.2148	MR Egger	7	0.366101	0.67473	0.610713	-0.956369	1.68857	1.4421	0.384286	5.41174	1
ebi-a-GCST90017099	ebi-a-GCST006867	Type 2 diabetes || id:ebi-a-GCST006867	order Erysipelotrichales id.2148	Weighted median	7	-0.12191	0.0943909	0.196513	-0.306917	0.0630956	0.885228	0.735712	1.06513	1
ebi-a-GCST90017100	ebi-a-GCST006867	Type 2 diabetes || id:ebi-a-GCST006867	order Gastranaerophilales id.1591	Inverse variance weighted	6	-0.00504504	0.0359021	0.888247	-0.0754131	0.065323	0.994968	0.92736	1.0675	1
ebi-a-GCST90017100	ebi-a-GCST006867	Type 2 diabetes || id:ebi-a-GCST006867	order Gastranaerophilales id.1591	MR Egger	6	-0.0155029	0.122941	0.905737	-0.256468	0.225462	0.984617	0.77378	1.2529	1
ebi-a-GCST90017100	ebi-a-GCST006867	Type 2 diabetes || id:ebi-a-GCST006867	order Gastranaerophilales id.1591	Weighted median	6	0.00369595	0.0441067	0.933219	-0.0827532	0.0901451	1.0037	0.920578	1.09433	1
ebi-a-GCST90017101	ebi-a-GCST006867	Type 2 diabetes || id:ebi-a-GCST006867	order Lactobacillales id.1800	Inverse variance weighted	9	0.00465332	0.0635472	0.941626	-0.119899	0.129206	1.00466	0.88701	1.13792	1
ebi-a-GCST90017101	ebi-a-GCST006867	Type 2 diabetes || id:ebi-a-GCST006867	order Lactobacillales id.1800	MR Egger	9	0.189831	0.149882	0.245835	-0.103938	0.483599	1.20904	0.901282	1.6219	1
ebi-a-GCST90017101	ebi-a-GCST006867	Type 2 diabetes || id:ebi-a-GCST006867	order Lactobacillales id.1800	Weighted median	9	0.0548763	0.066165	0.406886	-0.0748071	0.18456	1.05641	0.927922	1.20269	1
ebi-a-GCST90017102	ebi-a-GCST006867	Type 2 diabetes || id:ebi-a-GCST006867	order Methanobacteriales id.120	Inverse variance weighted	6	-0.0273611	0.0411671	0.506284	-0.108049	0.0533264	0.97301	0.897584	1.05477	1
ebi-a-GCST90017102	ebi-a-GCST006867	Type 2 diabetes || id:ebi-a-GCST006867	order Methanobacteriales id.120	MR Egger	6	-0.344441	0.115552	0.0407056	-0.570924	-0.117959	0.708616	0.565003	0.888733	1
ebi-a-GCST90017102	ebi-a-GCST006867	Type 2 diabetes || id:ebi-a-GCST006867	order Methanobacteriales id.120	Weighted median	6	-0.0418168	0.0369564	0.257838	-0.114251	0.0306178	0.959045	0.892034	1.03109	1
ebi-a-GCST90017103	ebi-a-GCST006867	Type 2 diabetes || id:ebi-a-GCST006867	order Mollicutes RF9 id.11579	Inverse variance weighted	11	-0.0299242	0.044418	0.500506	-0.116984	0.0571352	0.970519	0.8896	1.0588	1
ebi-a-GCST90017103	ebi-a-GCST006867	Type 2 diabetes || id:ebi-a-GCST006867	order Mollicutes RF9 id.11579	MR Egger	11	0.00362004	0.22713	0.987631	-0.441555	0.448795	1.00363	0.643036	1.56642	1
ebi-a-GCST90017103	ebi-a-GCST006867	Type 2 diabetes || id:ebi-a-GCST006867	order Mollicutes RF9 id.11579	Weighted median	11	-0.0532549	0.0533611	0.318274	-0.157843	0.0513328	0.948138	0.853984	1.05267	1
ebi-a-GCST90017104	ebi-a-GCST006867	Type 2 diabetes || id:ebi-a-GCST006867	order NB1n id.3953	Inverse variance weighted	10	0.00662384	0.0321483	0.836759	-0.0563868	0.0696344	1.00665	0.945174	1.07212	1
ebi-a-GCST90017104	ebi-a-GCST006867	Type 2 diabetes || id:ebi-a-GCST006867	order NB1n id.3953	MR Egger	10	0.084246	0.126422	0.523914	-0.163542	0.332034	1.0879	0.849131	1.3938	1
ebi-a-GCST90017104	ebi-a-GCST006867	Type 2 diabetes || id:ebi-a-GCST006867	order NB1n id.3953	Weighted median	10	0.0034418	0.0363535	0.924572	-0.0678111	0.0746947	1.00345	0.934437	1.07756	1
ebi-a-GCST90017105	ebi-a-GCST006867	Type 2 diabetes || id:ebi-a-GCST006867	order Pasteurellales id.3688	Inverse variance weighted	6	-0.000822158	0.0664246	0.990125	-0.131014	0.12937	0.999178	0.877205	1.13811	1
ebi-a-GCST90017105	ebi-a-GCST006867	Type 2 diabetes || id:ebi-a-GCST006867	order Pasteurellales id.3688	MR Egger	6	-0.00206826	0.197797	0.992158	-0.38975	0.385614	0.997934	0.677226	1.47052	1
ebi-a-GCST90017105	ebi-a-GCST006867	Type 2 diabetes || id:ebi-a-GCST006867	order Pasteurellales id.3688	Weighted median	6	0.0276253	0.0630448	0.661252	-0.0959426	0.151193	1.02801	0.908516	1.16322	1
ebi-a-GCST90017106	ebi-a-GCST006867	Type 2 diabetes || id:ebi-a-GCST006867	order Rhodospirillales id.2667	Inverse variance weighted	12	-0.00593153	0.0411472	0.885379	-0.0865801	0.0747171	0.994086	0.917062	1.07758	1
ebi-a-GCST90017106	ebi-a-GCST006867	Type 2 diabetes || id:ebi-a-GCST006867	order Rhodospirillales id.2667	MR Egger	12	-0.288521	0.241723	0.260182	-0.762298	0.185257	0.749371	0.466593	1.20353	1
ebi-a-GCST90017106	ebi-a-GCST006867	Type 2 diabetes || id:ebi-a-GCST006867	order Rhodospirillales id.2667	Weighted median	12	-0.0246792	0.0457752	0.589791	-0.114399	0.0650402	0.975623	0.891902	1.0672	1
ebi-a-GCST90017107	ebi-a-GCST006867	Type 2 diabetes || id:ebi-a-GCST006867	order Selenomonadales id.2165	Inverse variance weighted	6	0.0564663	0.0786162	0.472602	-0.0976215	0.210554	1.05809	0.906992	1.23436	1
ebi-a-GCST90017107	ebi-a-GCST006867	Type 2 diabetes || id:ebi-a-GCST006867	order Selenomonadales id.2165	MR Egger	6	0.0659559	0.617886	0.920131	-1.1451	1.27701	1.06818	0.318192	3.58591	1
ebi-a-GCST90017107	ebi-a-GCST006867	Type 2 diabetes || id:ebi-a-GCST006867	order Selenomonadales id.2165	Weighted median	6	0.0842216	0.0910523	0.354976	-0.0942409	0.262684	1.08787	0.910064	1.30042	1
ebi-a-GCST90017108	ebi-a-GCST006867	Type 2 diabetes || id:ebi-a-GCST006867	order Verrucomicrobiales id.4030	Inverse variance weighted	8	-0.0758977	0.099153	0.443997	-0.270238	0.118442	0.926911	0.763198	1.12574	1
ebi-a-GCST90017108	ebi-a-GCST006867	Type 2 diabetes || id:ebi-a-GCST006867	order Verrucomicrobiales id.4030	MR Egger	8	-1.39337	0.405651	0.0138875	-2.18845	-0.598295	0.248237	0.112091	0.549748	1
ebi-a-GCST90017108	ebi-a-GCST006867	Type 2 diabetes || id:ebi-a-GCST006867	order Verrucomicrobiales id.4030	Weighted median	8	0.0476575	0.0718158	0.506942	-0.0931016	0.188417	1.04881	0.911101	1.20734	1
ebi-a-GCST90017109	ebi-a-GCST006867	Type 2 diabetes || id:ebi-a-GCST006867	order Victivallales id.2254	Inverse variance weighted	2	0.0520448	0.0555197	0.348547	-0.0567738	0.160863	1.05342	0.944808	1.17452	1
ebi-a-GCST90017110	ebi-a-GCST006867	Type 2 diabetes || id:ebi-a-GCST006867	phylum Actinobacteria id.400	Inverse variance weighted	8	-0.0375271	0.0625364	0.54845	-0.160098	0.0850441	0.963168	0.85206	1.08877	1
ebi-a-GCST90017110	ebi-a-GCST006867	Type 2 diabetes || id:ebi-a-GCST006867	phylum Actinobacteria id.400	MR Egger	8	-0.182847	0.365573	0.634771	-0.89937	0.533677	0.832896	0.406826	1.70519	1
ebi-a-GCST90017110	ebi-a-GCST006867	Type 2 diabetes || id:ebi-a-GCST006867	phylum Actinobacteria id.400	Weighted median	8	-0.020079	0.0748356	0.788462	-0.166757	0.126599	0.980121	0.846405	1.13496	1
ebi-a-GCST90017111	ebi-a-GCST006867	Type 2 diabetes || id:ebi-a-GCST006867	phylum Bacteroidetes id.905	Inverse variance weighted	10	-0.0714865	0.0526798	0.174781	-0.174739	0.0317659	0.931009	0.839676	1.03228	1
ebi-a-GCST90017111	ebi-a-GCST006867	Type 2 diabetes || id:ebi-a-GCST006867	phylum Bacteroidetes id.905	MR Egger	10	-0.117425	0.120257	0.357441	-0.35313	0.118279	0.889207	0.702486	1.12556	1
ebi-a-GCST90017111	ebi-a-GCST006867	Type 2 diabetes || id:ebi-a-GCST006867	phylum Bacteroidetes id.905	Weighted median	10	-0.141079	0.0623861	0.0237358	-0.263355	-0.0188019	0.868421	0.768469	0.981374	1
ebi-a-GCST90017112	ebi-a-GCST006867	Type 2 diabetes || id:ebi-a-GCST006867	phylum Cyanobacteria id.1500	Inverse variance weighted	6	-0.00841289	0.037926	0.824451	-0.0827478	0.065922	0.991622	0.920583	1.06814	1
ebi-a-GCST90017112	ebi-a-GCST006867	Type 2 diabetes || id:ebi-a-GCST006867	phylum Cyanobacteria id.1500	MR Egger	6	0.0617891	0.119462	0.632283	-0.172357	0.295935	1.06374	0.841679	1.34438	1
ebi-a-GCST90017112	ebi-a-GCST006867	Type 2 diabetes || id:ebi-a-GCST006867	phylum Cyanobacteria id.1500	Weighted median	6	-0.012462	0.0471026	0.791339	-0.104783	0.0798591	0.987615	0.90052	1.08313	1
ebi-a-GCST90017113	ebi-a-GCST006867	Type 2 diabetes || id:ebi-a-GCST006867	phylum Euryarchaeota id.55	Inverse variance weighted	9	-0.012885	0.0410898	0.753839	-0.0934211	0.0676511	0.987198	0.91081	1.06999	1
ebi-a-GCST90017113	ebi-a-GCST006867	Type 2 diabetes || id:ebi-a-GCST006867	phylum Euryarchaeota id.55	MR Egger	9	-0.288169	0.15406	0.103602	-0.590128	0.0137886	0.749635	0.554257	1.01388	1
ebi-a-GCST90017113	ebi-a-GCST006867	Type 2 diabetes || id:ebi-a-GCST006867	phylum Euryarchaeota id.55	Weighted median	9	-0.0502649	0.0412211	0.222693	-0.131058	0.0305284	0.950978	0.877167	1.031	1
ebi-a-GCST90017114	ebi-a-GCST006867	Type 2 diabetes || id:ebi-a-GCST006867	phylum Firmicutes id.1672	Inverse variance weighted	8	-0.0389923	0.0596562	0.513359	-0.155919	0.0779339	0.961758	0.855629	1.08105	1
ebi-a-GCST90017114	ebi-a-GCST006867	Type 2 diabetes || id:ebi-a-GCST006867	phylum Firmicutes id.1672	MR Egger	8	-0.132889	0.256414	0.622828	-0.635461	0.369684	0.875563	0.529691	1.44728	1
ebi-a-GCST90017114	ebi-a-GCST006867	Type 2 diabetes || id:ebi-a-GCST006867	phylum Firmicutes id.1672	Weighted median	8	-0.0488468	0.0775549	0.528803	-0.200854	0.103161	0.952327	0.818032	1.10867	1
ebi-a-GCST90017115	ebi-a-GCST006867	Type 2 diabetes || id:ebi-a-GCST006867	phylum Lentisphaerae id.2238	Inverse variance weighted	2	0.0511124	0.0549293	0.352106	-0.0565491	0.158774	1.05244	0.94502	1.17207	1
ebi-a-GCST90017116	ebi-a-GCST006867	Type 2 diabetes || id:ebi-a-GCST006867	phylum Proteobacteria id.2375	Inverse variance weighted	8	-0.0506094	0.108027	0.639435	-0.262343	0.161124	0.95065	0.769247	1.17483	1
ebi-a-GCST90017116	ebi-a-GCST006867	Type 2 diabetes || id:ebi-a-GCST006867	phylum Proteobacteria id.2375	MR Egger	8	0.620399	0.459949	0.226067	-0.281101	1.5219	1.85967	0.754952	4.58092	1
ebi-a-GCST90017116	ebi-a-GCST006867	Type 2 diabetes || id:ebi-a-GCST006867	phylum Proteobacteria id.2375	Weighted median	8	-0.128381	0.0796513	0.107009	-0.284497	0.027736	0.879519	0.752392	1.02812	1
ebi-a-GCST90017117	ebi-a-GCST006867	Type 2 diabetes || id:ebi-a-GCST006867	phylum Tenericutes id.3919	Inverse variance weighted	8	-0.056033	0.0460561	0.223747	-0.146303	0.034237	0.945508	0.863896	1.03483	1
ebi-a-GCST90017117	ebi-a-GCST006867	Type 2 diabetes || id:ebi-a-GCST006867	phylum Tenericutes id.3919	MR Egger	8	-0.281761	0.316047	0.406981	-0.901213	0.337692	0.754454	0.406077	1.40171	1
ebi-a-GCST90017117	ebi-a-GCST006867	Type 2 diabetes || id:ebi-a-GCST006867	phylum Tenericutes id.3919	Weighted median	8	-0.0348867	0.0591955	0.555628	-0.15091	0.0811365	0.965715	0.859925	1.08452	1
ebi-a-GCST90017118	ebi-a-GCST006867	Type 2 diabetes || id:ebi-a-GCST006867	phylum Verrucomicrobia id.3982	Inverse variance weighted	7	-0.124933	0.102837	0.224417	-0.326494	0.0766271	0.882556	0.721449	1.07964	1
ebi-a-GCST90017118	ebi-a-GCST006867	Type 2 diabetes || id:ebi-a-GCST006867	phylum Verrucomicrobia id.3982	MR Egger	7	-0.444199	0.350095	0.260372	-1.13038	0.241986	0.641338	0.322909	1.27378	1
ebi-a-GCST90017118	ebi-a-GCST006867	Type 2 diabetes || id:ebi-a-GCST006867	phylum Verrucomicrobia id.3982	Weighted median	7	-0.0283262	0.0770279	0.713068	-0.179301	0.122649	0.972071	0.835854	1.13049	1

## Sheet: table 1
gut microbiota	SNPs	Chr	EA	EAF	Pos	Beta	SE	P	F
genus Actinomyces	rs71315246	6	A	0.15561	101352439	0.0914502	0.040793	0.0249735	19.5656
genus Bilophila	rs1241171	9	G	0.208065	103299921	0.102413	0.0512492	0.045681	21.2811
genus Eubacterium oxidoreducens group	rs12129908	3	A	0.577661	195064019	-0.121282	0.0578522	0.036046	20.2852
genus Lachnoclostridium	rs12566975	9	T	0.482923	185091351	0.197636	0.053219	0.000204302	19.5797
genus Oscillospira	rs751183	6	C	0.79656	76803093	-0.165299	0.0768739	0.0315349	20.216
genus Ruminococcaceae UCG003	rs4532474	9	G	0.129738	105781538	-0.0990672	0.0454648	0.0293325	20.3666
genus Ruminococcaceae UCG010	rs12597105	4	A	0.725816	5233941	-0.208161	0.0664958	0.00174544	21.5791
genus Ruminococcus gnavus group	rs2909242	9	A	0.645368	129224680	0.063	0.0315549	0.0458775	24.5884
genus Sellimonas	rs2371572	6	A	0.53044	213214174	-0.0559638	0.0267711	0.0365769	25.7704
genus Streptococcus	rs57646748	11	G	0.0702376	37452858	0.146113	0.0509333	0.00412147	20.5271
unknown genus	rs2651663	6	A	0.0862183	101911079	0.039984	0.0397467	0.31443	20.4479

## Sheet: MR estimates
gut microbiota	method	P	OR	95%CI
genus Actinomyces	MR Egger	0.757449	1.04696	0.79-1.37
genus Actinomyces	Weighted median	0.2071	1.0693	0.96-1.19
genus Bilophila	MR Egger	0.711551	0.863156	0.41-1.83
genus Bilophila	Weighted median	0.339927	1.06214	0.94-1.20
genus Eubacterium oxidoreducens group	MR Egger	0.969935	0.990584	0.67-1.47
genus Eubacterium oxidoreducens group	Weighted median	0.255679	0.929315	0.82-1.05
genus Lachnoclostridium	MR Egger	0.107435	1.43001	0.98-2.09
genus Lachnoclostridium	Weighted median	0.019146	1.18499	1.03-1.37
genus Oscillospira	MR Egger	0.80718	0.916939	0.48-1.76
genus Oscillospira	Weighted median	0.0585444	0.865195	0.74-1.01
genus Ruminococcaceae UCG003	MR Egger	0.842972	1.03192	0.76-1.39
genus Ruminococcaceae UCG003	Weighted median	0.162812	0.922601	0.82-1.03
genus Ruminococcaceae UCG010	MR Egger	0.756197	1.5335	0.14-16.19
genus Ruminococcaceae UCG010	Weighted median	0.0146093	0.8228	0.70-0.96
genus Ruminococcus gnavus group	MR Egger	0.775613	0.946386	0.66-1.36
genus Ruminococcus gnavus group	Weighted median	0.139667	1.06124	0.98-1.15
genus Sellimonas	MR Egger	0.527801	0.912485	0.70-1.18
genus Sellimonas	Weighted median	0.052838	0.935676	0.87-1.00
genus Streptococcus	MR Egger	0.533459	1.12488	0.79-1.61
genus Streptococcus	Weighted median	0.0699326	1.12334	0.99-1.27
unknown genus	MR Egger	0.221507	1.22598	0.9-1.62
unknown genus	Weighted median	0.335637	1.05964	0.94-1.19

## Sheet: Heterogeneity tests
gut microbiota	method	Cochran Q	Q value	egger_intercept	P value
genus Actinomyces	MR Egger	3.13	0.537	0.005	0.748
genus Actinomyces	Inverse variance weighted	3.25	0.662
genus Bilophila	MR Egger	9.07	0.248	0.018	0.532
genus Bilophila	Inverse variance weighted	9.63	0.292
genus Eubacterium oxidoreducens group	MR Egger	2.22	0.136	-0.013	0.658
genus Eubacterium oxidoreducens group	Inverse variance weighted	3.01	0.222
genus Lachnoclostridium	MR Egger	4.42	0.731	-0.01	0.419
genus Lachnoclostridium	Inverse variance weighted	5.15	0.741
genus Oscillospira	MR Egger	12.9	0.012	-0.008	0.819
genus Oscillospira	Inverse variance weighted	13.1	0.023
genus Ruminococcaceae UCG003	MR Egger	2.74	0.908	-0.01	0.401
genus Ruminococcaceae UCG003	Inverse variance weighted	3.54	0.896
genus Ruminococcaceae UCG010	MR Egger	0.395	0.821	-0.039	0.649
genus Ruminococcaceae UCG010	Inverse variance weighted	0.676	0.879
genus Ruminococcus gnavus group	MR Egger	5.43	0.608	0.012	0.54
genus Ruminococcus gnavus group	Inverse variance weighted	5.84	0.665
genus Sellimonas	MR Egger	1.66	0.797	0.005	0.797
genus Sellimonas	Inverse variance weighted	1.74	0.884
genus Streptococcus	MR Egger	13.1	0.157	0.002	0.874
genus Streptococcus	Inverse variance weighted	13.2	0.215
unknown genus	MR Egger	5.97	0.201	-0.01	0.472
unknown genus	Inverse variance weighted	6.91	0.227

## Sheet: outcome
SNP	effect_allele.outcome	other_allele.outcome	beta.outcome	se.outcome	pval.outcome	samplesize.outcome	outcome	eaf.outcome	id.outcome
rs9425984	T	C	-0.0096	0.0093	0.302	62892	Type 2 diabetes || id:ebi-a-GCST006867	0.233494	ebi-a-GCST006867
rs12741784	C	T	-0.0097	0.0081	0.2336	62892	Type 2 diabetes || id:ebi-a-GCST006867	0.366864	ebi-a-GCST006867
rs6656451	T	C	0.0177	0.0079	0.0245799	62892	Type 2 diabetes || id:ebi-a-GCST006867	0.553966	ebi-a-GCST006867
rs61779207	G	A	-0.0038	0.0102	0.7103	62892	Type 2 diabetes || id:ebi-a-GCST006867	0.180367	ebi-a-GCST006867
rs9426473	A	G	0.0037	0.0096	0.6982	62892	Type 2 diabetes || id:ebi-a-GCST006867	0.213503	ebi-a-GCST006867
rs584122	T	C	0.0139	0.0155	0.3698	62892	Type 2 diabetes || id:ebi-a-GCST006867	0.931289	ebi-a-GCST006867
rs13219468	G	C	0.009	0.0093	0.3344	62892	Type 2 diabetes || id:ebi-a-GCST006867	0.226946	ebi-a-GCST006867
rs6923695	T	G	-0.0074	0.0147	0.6173	62892	Type 2 diabetes || id:ebi-a-GCST006867	0.0771789	ebi-a-GCST006867
rs76531781	T	C	0.0044	0.0177	0.8019	62892	Type 2 diabetes || id:ebi-a-GCST006867	0.0508625	ebi-a-GCST006867
rs6909981	C	T	-0.0099	0.0096	0.3037	62892	Type 2 diabetes || id:ebi-a-GCST006867	0.214155	ebi-a-GCST006867
rs12528285	C	T	0.0098	0.0131	0.452701	62892	Type 2 diabetes || id:ebi-a-GCST006867	0.0995422	ebi-a-GCST006867
rs12191680	C	G	-0.0072	0.011	0.5155	62892	Type 2 diabetes || id:ebi-a-GCST006867	0.150432	ebi-a-GCST006867
rs9648214	T	C	-0.0285	0.0118	0.0160299	62892	Type 2 diabetes || id:ebi-a-GCST006867	0.127944	ebi-a-GCST006867
rs1520207	T	C	-0.0094	0.0079	0.2368	62892	Type 2 diabetes || id:ebi-a-GCST006867	0.565521	ebi-a-GCST006867
rs2862811	C	T	0.005	0.0079	0.5316	62892	Type 2 diabetes || id:ebi-a-GCST006867	0.552772	ebi-a-GCST006867
rs12696594	G	A	0.0046	0.0078	0.5546	62892	Type 2 diabetes || id:ebi-a-GCST006867	0.502017	ebi-a-GCST006867
rs2553290	A	T	-0.002	0.0096	0.8353	62892	Type 2 diabetes || id:ebi-a-GCST006867	0.210277	ebi-a-GCST006867
rs4895919	C	T	0.0154	0.0079	0.0506699	62892	Type 2 diabetes || id:ebi-a-GCST006867	0.532226	ebi-a-GCST006867
rs1007475	G	T	-0.0242	0.0085	0.00448105	62892	Type 2 diabetes || id:ebi-a-GCST006867	0.307859	ebi-a-GCST006867
rs2444793	T	C	0.0066	0.0078	0.4014	62892	Type 2 diabetes || id:ebi-a-GCST006867	0.528303	ebi-a-GCST006867
rs2820282	C	A	-0.0092	0.0079	0.2484	62892	Type 2 diabetes || id:ebi-a-GCST006867	0.535561	ebi-a-GCST006867
rs57340348	T	C	0.0072	0.0101	0.4723	62892	Type 2 diabetes || id:ebi-a-GCST006867	0.18633	ebi-a-GCST006867
rs75326254	C	T	-0.0131	0.0161	0.4155	62892	Type 2 diabetes || id:ebi-a-GCST006867	0.0628227	ebi-a-GCST006867
rs7752361	G	A	0.0019	0.0079	0.811	62892	Type 2 diabetes || id:ebi-a-GCST006867	0.555305	ebi-a-GCST006867
rs4492265	G	A	-0.0041	0.0083	0.6207	62892	Type 2 diabetes || id:ebi-a-GCST006867	0.661768	ebi-a-GCST006867
rs4270579	A	G	-0.0168	0.0087	0.0545796	62892	Type 2 diabetes || id:ebi-a-GCST006867	0.719666	ebi-a-GCST006867
rs11811696	T	C	-0.0077	0.0132	0.558799	62892	Type 2 diabetes || id:ebi-a-GCST006867	0.0916605	ebi-a-GCST006867
rs4506496	A	G	0.002	0.0083	0.8068	62892	Type 2 diabetes || id:ebi-a-GCST006867	0.669255	ebi-a-GCST006867
rs11899949	G	A	0.0012	0.0088	0.8874	62892	Type 2 diabetes || id:ebi-a-GCST006867	0.256479	ebi-a-GCST006867
rs56791201	C	T	-0.0069	0.0078	0.3763	62892	Type 2 diabetes || id:ebi-a-GCST006867	0.519261	ebi-a-GCST006867
rs6545794	A	G	0.0287	0.015	0.0545004	62892	Type 2 diabetes || id:ebi-a-GCST006867	0.0701919	ebi-a-GCST006867
rs4690582	T	C	0.0093	0.0081	0.2531	62892	Type 2 diabetes || id:ebi-a-GCST006867	0.619578	ebi-a-GCST006867
rs13163520	G	A	-0.0063	0.0103	0.5407	62892	Type 2 diabetes || id:ebi-a-GCST006867	0.172422	ebi-a-GCST006867
rs7712231	A	G	0.0066	0.0111	0.5518	62892	Type 2 diabetes || id:ebi-a-GCST006867	0.146537	ebi-a-GCST006867
rs16891896	G	A	-0.0056	0.0184	0.7619	62892	Type 2 diabetes || id:ebi-a-GCST006867	0.0487984	ebi-a-GCST006867
rs13154778	T	A	0.0103	0.0099	0.2993	62892	Type 2 diabetes || id:ebi-a-GCST006867	0.194569	ebi-a-GCST006867
rs13173038	A	G	0.0072	0.0097	0.4588	62892	Type 2 diabetes || id:ebi-a-GCST006867	0.206128	ebi-a-GCST006867
rs7645873	T	A	-0.0137	0.0086	0.114	62892	Type 2 diabetes || id:ebi-a-GCST006867	0.711429	ebi-a-GCST006867
rs12621813	G	A	0.0121	0.0085	0.1549	62892	Type 2 diabetes || id:ebi-a-GCST006867	0.301945	ebi-a-GCST006867
rs4953394	G	T	0.016	0.0078	0.0404297	62892	Type 2 diabetes || id:ebi-a-GCST006867	0.495405	ebi-a-GCST006867
rs6818880	G	A	0.021	0.008	0.00821297	62892	Type 2 diabetes || id:ebi-a-GCST006867	0.542143	ebi-a-GCST006867
rs4680035	G	A	0.0028	0.0078	0.7209	62892	Type 2 diabetes || id:ebi-a-GCST006867	0.469492	ebi-a-GCST006867
rs61508842	T	C	-0.0102	0.013	0.4339	62892	Type 2 diabetes || id:ebi-a-GCST006867	0.102284	ebi-a-GCST006867
rs6831034	T	A	0.0101	0.0093	0.2781	62892	Type 2 diabetes || id:ebi-a-GCST006867	0.191782	ebi-a-GCST006867
rs3862635	C	T	0.0023	0.016	0.8875	62892	Type 2 diabetes || id:ebi-a-GCST006867	0.0642215	ebi-a-GCST006867
rs7298818	C	T	0.009	0.014	0.522801	62892	Type 2 diabetes || id:ebi-a-GCST006867	0.0845164	ebi-a-GCST006867
rs11607472	A	G	-0.0169	0.0124	0.1724	62892	Type 2 diabetes || id:ebi-a-GCST006867	0.112571	ebi-a-GCST006867
rs34066017	A	G	0.0056	0.0089	0.5294	62892	Type 2 diabetes || id:ebi-a-GCST006867	0.264091	ebi-a-GCST006867
rs61884471	G	A	-0.0213	0.0152	0.159	62892	Type 2 diabetes || id:ebi-a-GCST006867	0.0723525	ebi-a-GCST006867
rs7976209	T	C	0.0029	0.0112	0.794301	62892	Type 2 diabetes || id:ebi-a-GCST006867	0.143502	ebi-a-GCST006867
rs11532348	C	T	-0.0143	0.0099	0.1458	62892	Type 2 diabetes || id:ebi-a-GCST006867	0.20473	ebi-a-GCST006867
rs6591893	A	G	-0.0046	0.0084	0.584	62892	Type 2 diabetes || id:ebi-a-GCST006867	0.688941	ebi-a-GCST006867
rs10898797	C	T	0.0311	0.0108	0.00394503	62892	Type 2 diabetes || id:ebi-a-GCST006867	0.153496	ebi-a-GCST006867
rs11018665	A	T	-0.0022	0.0082	0.7922	62892	Type 2 diabetes || id:ebi-a-GCST006867	0.354728	ebi-a-GCST006867
rs12226153	A	G	-0.0184	0.0169	0.2741	62892	Type 2 diabetes || id:ebi-a-GCST006867	0.0580018	ebi-a-GCST006867
rs7113155	C	G	0.0033	0.0079	0.679301	62892	Type 2 diabetes || id:ebi-a-GCST006867	0.561271	ebi-a-GCST006867
rs1784446	A	G	0.0014	0.0079	0.8571	62892	Type 2 diabetes || id:ebi-a-GCST006867	0.574553	ebi-a-GCST006867
rs10892089	C	G	0.018	0.0102	0.0784693	62892	Type 2 diabetes || id:ebi-a-GCST006867	0.179189	ebi-a-GCST006867
rs11054680	T	C	0.0076	0.012	0.5277	62892	Type 2 diabetes || id:ebi-a-GCST006867	0.119335	ebi-a-GCST006867
rs35110698	T	C	0.0117	0.0105	0.2632	62892	Type 2 diabetes || id:ebi-a-GCST006867	0.16503	ebi-a-GCST006867
rs11139361	C	T	0.0068	0.0081	0.3984	62892	Type 2 diabetes || id:ebi-a-GCST006867	0.633551	ebi-a-GCST006867
rs12346653	C	T	-0.0001	0.0091	0.9917	62892	Type 2 diabetes || id:ebi-a-GCST006867	0.244835	ebi-a-GCST006867
rs7898615	T	G	-0.006	0.0119	0.6144	62892	Type 2 diabetes || id:ebi-a-GCST006867	0.124948	ebi-a-GCST006867
rs7077363	G	A	-0.0082	0.0107	0.4435	62892	Type 2 diabetes || id:ebi-a-GCST006867	0.159757	ebi-a-GCST006867
rs2804244	G	A	0.0048	0.0079	0.5432	62892	Type 2 diabetes || id:ebi-a-GCST006867	0.531679	ebi-a-GCST006867
rs16910295	T	C	-0.0009	0.0156	0.9518	62892	Type 2 diabetes || id:ebi-a-GCST006867	0.0683152	ebi-a-GCST006867
rs10831953	G	A	-0.0003	0.0082	0.9719	62892	Type 2 diabetes || id:ebi-a-GCST006867	0.353737	ebi-a-GCST006867
rs2013594	C	T	0.0107	0.0084	0.2046	62892	Type 2 diabetes || id:ebi-a-GCST006867	0.673015	ebi-a-GCST006867
rs12257723	A	C	-0.0096	0.0087	0.2701	62892	Type 2 diabetes || id:ebi-a-GCST006867	0.280266	ebi-a-GCST006867
rs740358	G	T	0.0021	0.016	0.897	62892	Type 2 diabetes || id:ebi-a-GCST006867	0.0636002	ebi-a-GCST006867
rs9657374	C	T	0.0025	0.0085	0.764599	62892	Type 2 diabetes || id:ebi-a-GCST006867	0.303394	ebi-a-GCST006867
rs7827125	C	T	-0.0008	0.0088	0.9279	62892	Type 2 diabetes || id:ebi-a-GCST006867	0.282918	ebi-a-GCST006867
rs4617108	G	A	-0.0085	0.0162	0.5997	62892	Type 2 diabetes || id:ebi-a-GCST006867	0.940591	ebi-a-GCST006867
rs35947731	C	T	0.0188	0.0152	0.2163	62892	Type 2 diabetes || id:ebi-a-GCST006867	0.0708179	ebi-a-GCST006867
rs55756211	T	C	0.0208	0.0127	0.1026	62892	Type 2 diabetes || id:ebi-a-GCST006867	0.10378	ebi-a-GCST006867
rs2644627	C	G	0.0107	0.0079	0.1769	62892	Type 2 diabetes || id:ebi-a-GCST006867	0.441947	ebi-a-GCST006867
rs73341549	T	C	0.0087	0.0179	0.6252	62892	Type 2 diabetes || id:ebi-a-GCST006867	0.0490212	ebi-a-GCST006867
rs10458299	T	C	-0.0084	0.0139	0.5446	62892	Type 2 diabetes || id:ebi-a-GCST006867	0.0871193	ebi-a-GCST006867
rs2435610	A	C	-0.014	0.0085	0.097789	62892	Type 2 diabetes || id:ebi-a-GCST006867	0.280149	ebi-a-GCST006867
rs2683313	G	A	-0.0024	0.0084	0.773599	62892	Type 2 diabetes || id:ebi-a-GCST006867	0.676791	ebi-a-GCST006867
rs4506202	G	A	0.0033	0.0078	0.6736	62892	Type 2 diabetes || id:ebi-a-GCST006867	0.464496	ebi-a-GCST006867
rs2464826	A	C	0.0033	0.0122	0.7865	62892	Type 2 diabetes || id:ebi-a-GCST006867	0.115656	ebi-a-GCST006867
rs35166120	G	C	-0.005	0.0105	0.6382	62892	Type 2 diabetes || id:ebi-a-GCST006867	0.834032	ebi-a-GCST006867
rs62481985	G	C	0.0088	0.008	0.2671	62892	Type 2 diabetes || id:ebi-a-GCST006867	0.436322	ebi-a-GCST006867
rs11779863	G	A	-0.0114	0.0097	0.2387	62892	Type 2 diabetes || id:ebi-a-GCST006867	0.213876	ebi-a-GCST006867
rs62503162	A	G	-0.0059	0.0138	0.6693	62892	Type 2 diabetes || id:ebi-a-GCST006867	0.0880103	ebi-a-GCST006867
rs10263623	C	T	-0.0145	0.0129	0.2605	62892	Type 2 diabetes || id:ebi-a-GCST006867	0.103319	ebi-a-GCST006867
rs11761679	T	C	-0.0125	0.0099	0.2049	62892	Type 2 diabetes || id:ebi-a-GCST006867	0.167501	ebi-a-GCST006867
rs34402072	C	T	0.0088	0.0101	0.3838	62892	Type 2 diabetes || id:ebi-a-GCST006867	0.185612	ebi-a-GCST006867
rs609430	T	G	0.0067	0.0083	0.4202	62892	Type 2 diabetes || id:ebi-a-GCST006867	0.339	ebi-a-GCST006867
rs72714493	A	G	-0.0104	0.0091	0.2534	62892	Type 2 diabetes || id:ebi-a-GCST006867	0.248854	ebi-a-GCST006867
rs12030302	G	A	-0.0106	0.0078	0.1728	62892	Type 2 diabetes || id:ebi-a-GCST006867	0.548751	ebi-a-GCST006867
rs12049045	A	G	0.0004	0.0082	0.9611	62892	Type 2 diabetes || id:ebi-a-GCST006867	0.370537	ebi-a-GCST006867
rs12049454	T	C	-0.0048	0.0085	0.5719	62892	Type 2 diabetes || id:ebi-a-GCST006867	0.308897	ebi-a-GCST006867
rs6677933	C	T	0.0049	0.0095	0.6031	62892	Type 2 diabetes || id:ebi-a-GCST006867	0.215553	ebi-a-GCST006867
rs12031543	T	C	-0.0126	0.015	0.4022	62892	Type 2 diabetes || id:ebi-a-GCST006867	0.0565809	ebi-a-GCST006867
rs7538034	T	G	-0.0176	0.0095	0.06498	62892	Type 2 diabetes || id:ebi-a-GCST006867	0.221931	ebi-a-GCST006867
rs9725395	A	G	0.0105	0.0146	0.4711	62892	Type 2 diabetes || id:ebi-a-GCST006867	0.0777129	ebi-a-GCST006867
rs4738679	A	G	0.0085	0.0083	0.3033	62892	Type 2 diabetes || id:ebi-a-GCST006867	0.665462	ebi-a-GCST006867
rs10098492	T	C	0.0007	0.0137	0.962	62892	Type 2 diabetes || id:ebi-a-GCST006867	0.0881786	ebi-a-GCST006867
rs6993398	G	A	-0.0068	0.0112	0.546	62892	Type 2 diabetes || id:ebi-a-GCST006867	0.141544	ebi-a-GCST006867
rs949971	T	G	0.0017	0.0081	0.8381	62892	Type 2 diabetes || id:ebi-a-GCST006867	0.377551	ebi-a-GCST006867
rs3768491	G	A	-0.0039	0.0088	0.6567	62892	Type 2 diabetes || id:ebi-a-GCST006867	0.71697	ebi-a-GCST006867
rs9870933	G	A	-0.0033	0.0081	0.6817	62892	Type 2 diabetes || id:ebi-a-GCST006867	0.625998	ebi-a-GCST006867
rs71315246	A	G	-0.0015	0.0109	0.8897	62892	Type 2 diabetes || id:ebi-a-GCST006867	0.15561	ebi-a-GCST006867
rs11938607	C	T	-0.0147	0.0091	0.1054	62892	Type 2 diabetes || id:ebi-a-GCST006867	0.770441	ebi-a-GCST006867
rs7334707	G	T	0.0059	0.0147	0.687	62892	Type 2 diabetes || id:ebi-a-GCST006867	0.936108	ebi-a-GCST006867
rs9300744	C	T	-0.0162	0.0094	0.0823304	62892	Type 2 diabetes || id:ebi-a-GCST006867	0.236155	ebi-a-GCST006867
rs9558661	T	C	-0.015	0.0097	0.1242	62892	Type 2 diabetes || id:ebi-a-GCST006867	0.198883	ebi-a-GCST006867
rs74037001	G	A	0.0245	0.0117	0.0361701	62892	Type 2 diabetes || id:ebi-a-GCST006867	0.131659	ebi-a-GCST006867
rs3809430	T	C	-0.0117	0.0081	0.1496	62892	Type 2 diabetes || id:ebi-a-GCST006867	0.375583	ebi-a-GCST006867
rs111845179	T	C	-0.0099	0.017	0.5596	62892	Type 2 diabetes || id:ebi-a-GCST006867	0.0563193	ebi-a-GCST006867
rs17121075	G	A	0.0045	0.0102	0.6562	62892	Type 2 diabetes || id:ebi-a-GCST006867	0.183505	ebi-a-GCST006867
rs28376661	C	G	0.0251	0.008	0.00180701	62892	Type 2 diabetes || id:ebi-a-GCST006867	0.383739	ebi-a-GCST006867
rs13339230	C	G	-0.0174	0.0141	0.2169	62892	Type 2 diabetes || id:ebi-a-GCST006867	0.0837907	ebi-a-GCST006867
rs1693340	T	C	0.0218	0.0121	0.0708402	62892	Type 2 diabetes || id:ebi-a-GCST006867	0.119842	ebi-a-GCST006867
rs2321387	G	A	0.0052	0.0079	0.5088	62892	Type 2 diabetes || id:ebi-a-GCST006867	0.462522	ebi-a-GCST006867
rs9565219	T	A	-0.0042	0.0084	0.6185	62892	Type 2 diabetes || id:ebi-a-GCST006867	0.328321	ebi-a-GCST006867
rs116500994	G	T	0.0116	0.0155	0.4529	62892	Type 2 diabetes || id:ebi-a-GCST006867	0.0696988	ebi-a-GCST006867
rs12876183	T	A	0.0037	0.0089	0.68	62892	Type 2 diabetes || id:ebi-a-GCST006867	0.2604	ebi-a-GCST006867
rs2683098	T	C	0.0078	0.0096	0.4154	62892	Type 2 diabetes || id:ebi-a-GCST006867	0.78706	ebi-a-GCST006867
rs16966465	G	C	0.0107	0.0099	0.2801	62892	Type 2 diabetes || id:ebi-a-GCST006867	0.207457	ebi-a-GCST006867
rs2016057	C	A	-0.0082	0.0079	0.2978	62892	Type 2 diabetes || id:ebi-a-GCST006867	0.60826	ebi-a-GCST006867
rs12050685	A	G	0.0176	0.0083	0.0337404	62892	Type 2 diabetes || id:ebi-a-GCST006867	0.399085	ebi-a-GCST006867
rs4327025	G	A	-0.0084	0.0096	0.3845	62892	Type 2 diabetes || id:ebi-a-GCST006867	0.213838	ebi-a-GCST006867
rs7164160	A	T	-0.0015	0.0087	0.8637	62892	Type 2 diabetes || id:ebi-a-GCST006867	0.279421	ebi-a-GCST006867
rs369444	C	G	-0.0181	0.0171	0.2901	62892	Type 2 diabetes || id:ebi-a-GCST006867	0.0558131	ebi-a-GCST006867
rs328312	T	A	0.013	0.0078	0.0954905	62892	Type 2 diabetes || id:ebi-a-GCST006867	0.462159	ebi-a-GCST006867
rs147968	C	T	0.0124	0.0079	0.1133	62892	Type 2 diabetes || id:ebi-a-GCST006867	0.428606	ebi-a-GCST006867
rs16970009	A	G	-0.0228	0.0185	0.2174	62892	Type 2 diabetes || id:ebi-a-GCST006867	0.047298	ebi-a-GCST006867
rs9964679	A	G	-0.0238	0.0086	0.00588302	62892	Type 2 diabetes || id:ebi-a-GCST006867	0.300379	ebi-a-GCST006867
rs4981345	T	C	-0.0032	0.0082	0.7013	62892	Type 2 diabetes || id:ebi-a-GCST006867	0.337735	ebi-a-GCST006867
rs11160353	A	T	0.0025	0.0073	0.732	62892	Type 2 diabetes || id:ebi-a-GCST006867	0.517451	ebi-a-GCST006867
rs68104925	T	C	0.0074	0.0082	0.3682	62892	Type 2 diabetes || id:ebi-a-GCST006867	0.356274	ebi-a-GCST006867
rs9542068	T	C	0.0015	0.0088	0.8667	62892	Type 2 diabetes || id:ebi-a-GCST006867	0.272296	ebi-a-GCST006867
rs17214486	C	A	-0.001	0.0081	0.9023	62892	Type 2 diabetes || id:ebi-a-GCST006867	0.388162	ebi-a-GCST006867
rs16959793	A	C	0.0163	0.0088	0.0632397	62892	Type 2 diabetes || id:ebi-a-GCST006867	0.273799	ebi-a-GCST006867
rs1850003	A	G	0.0075	0.0086	0.3832	62892	Type 2 diabetes || id:ebi-a-GCST006867	0.293401	ebi-a-GCST006867
rs16940167	C	T	-0.0114	0.0099	0.2488	62892	Type 2 diabetes || id:ebi-a-GCST006867	0.154586	ebi-a-GCST006867
rs1871858	C	G	-0.0251	0.0146	0.0858598	62892	Type 2 diabetes || id:ebi-a-GCST006867	0.0774692	ebi-a-GCST006867
rs8039785	G	T	-0.0167	0.0079	0.03323	62892	Type 2 diabetes || id:ebi-a-GCST006867	0.537375	ebi-a-GCST006867
rs7120052	A	C	-0.0063	0.0103	0.543	62892	Type 2 diabetes || id:ebi-a-GCST006867	0.174185	ebi-a-GCST006867
rs12812672	T	C	0.0047	0.0134	0.726099	62892	Type 2 diabetes || id:ebi-a-GCST006867	0.0907142	ebi-a-GCST006867
rs62640857	A	G	-0.0173	0.0104	0.0967698	62892	Type 2 diabetes || id:ebi-a-GCST006867	0.175751	ebi-a-GCST006867
rs2491158	A	G	-0.0071	0.0105	0.4978	62892	Type 2 diabetes || id:ebi-a-GCST006867	0.822627	ebi-a-GCST006867
rs5011652	C	G	0.0132	0.0092	0.1515	62892	Type 2 diabetes || id:ebi-a-GCST006867	0.759815	ebi-a-GCST006867
rs11645029	G	C	0.0027	0.0079	0.7359	62892	Type 2 diabetes || id:ebi-a-GCST006867	0.442465	ebi-a-GCST006867
rs8066522	A	G	-0.01	0.0082	0.2253	62892	Type 2 diabetes || id:ebi-a-GCST006867	0.651526	ebi-a-GCST006867
rs9928243	C	A	-0.0128	0.0079	0.1061	62892	Type 2 diabetes || id:ebi-a-GCST006867	0.400518	ebi-a-GCST006867
rs7502686	G	C	-0.0414	0.017	0.0151001	62892	Type 2 diabetes || id:ebi-a-GCST006867	0.0577311	ebi-a-GCST006867
rs8080469	G	A	0.0059	0.0078	0.4476	62892	Type 2 diabetes || id:ebi-a-GCST006867	0.49302	ebi-a-GCST006867
rs11080344	C	T	0.0069	0.0079	0.3835	62892	Type 2 diabetes || id:ebi-a-GCST006867	0.451386	ebi-a-GCST006867
rs11720390	G	A	0.0309	0.0147	0.03535	62892	Type 2 diabetes || id:ebi-a-GCST006867	0.0769307	ebi-a-GCST006867
rs6595770	T	G	-0.0054	0.0095	0.5682	62892	Type 2 diabetes || id:ebi-a-GCST006867	0.795754	ebi-a-GCST006867
rs11135366	C	G	0.0084	0.0088	0.3403	62892	Type 2 diabetes || id:ebi-a-GCST006867	0.275323	ebi-a-GCST006867
rs3792064	G	A	-0.0149	0.014	0.2869	62892	Type 2 diabetes || id:ebi-a-GCST006867	0.0858317	ebi-a-GCST006867
rs7586445	G	A	-0.0005	0.0112	0.9627	62892	Type 2 diabetes || id:ebi-a-GCST006867	0.144322	ebi-a-GCST006867
rs9864379	T	C	0.0003	0.0126	0.9813	62892	Type 2 diabetes || id:ebi-a-GCST006867	0.107845	ebi-a-GCST006867
rs6445851	A	G	0.0238	0.008	0.00308503	62892	Type 2 diabetes || id:ebi-a-GCST006867	0.604718	ebi-a-GCST006867
rs7638039	T	C	-0.0069	0.0091	0.450001	62892	Type 2 diabetes || id:ebi-a-GCST006867	0.244092	ebi-a-GCST006867
rs10857328	T	A	0.0017	0.0086	0.841	62892	Type 2 diabetes || id:ebi-a-GCST006867	0.300743	ebi-a-GCST006867
rs999857	G	A	-0.0048	0.011	0.6608	62892	Type 2 diabetes || id:ebi-a-GCST006867	0.148235	ebi-a-GCST006867
rs10070053	A	G	-0.0008	0.0081	0.9191	62892	Type 2 diabetes || id:ebi-a-GCST006867	0.408013	ebi-a-GCST006867
rs10060821	T	C	0.0012	0.009	0.8908	62892	Type 2 diabetes || id:ebi-a-GCST006867	0.25714	ebi-a-GCST006867
rs80078995	A	T	-0.0171	0.0121	0.1579	62892	Type 2 diabetes || id:ebi-a-GCST006867	0.120024	ebi-a-GCST006867
rs2731834	G	C	-0.0026	0.009	0.7739	62892	Type 2 diabetes || id:ebi-a-GCST006867	0.736957	ebi-a-GCST006867
rs329182	T	C	-0.0168	0.0114	0.139	62892	Type 2 diabetes || id:ebi-a-GCST006867	0.138913	ebi-a-GCST006867
rs4862235	A	G	-0.012	0.008	0.1328	62892	Type 2 diabetes || id:ebi-a-GCST006867	0.583443	ebi-a-GCST006867
rs149302	T	C	-0.0092	0.0096	0.3381	62892	Type 2 diabetes || id:ebi-a-GCST006867	0.21224	ebi-a-GCST006867
rs17706273	T	C	-0.0094	0.0113	0.4083	62892	Type 2 diabetes || id:ebi-a-GCST006867	0.138146	ebi-a-GCST006867
rs76779974	C	G	-0.0008	0.012	0.9441	62892	Type 2 diabetes || id:ebi-a-GCST006867	0.123714	ebi-a-GCST006867
rs2863363	G	A	0.0034	0.0081	0.6742	62892	Type 2 diabetes || id:ebi-a-GCST006867	0.638401	ebi-a-GCST006867
rs12636310	G	A	0.0903	0.0093	2.38287e-22	62892	Type 2 diabetes || id:ebi-a-GCST006867	0.213837	ebi-a-GCST006867
rs115602804	G	A	-0.0139	0.0171	0.4157	62892	Type 2 diabetes || id:ebi-a-GCST006867	0.0557904	ebi-a-GCST006867
rs12500231	T	A	-0.0328	0.0079	2.90102e-05	62892	Type 2 diabetes || id:ebi-a-GCST006867	0.565753	ebi-a-GCST006867
rs4687132	G	A	-0.0054	0.0083	0.5142	62892	Type 2 diabetes || id:ebi-a-GCST006867	0.307745	ebi-a-GCST006867
rs13100746	C	T	0.002	0.0081	0.8001	62892	Type 2 diabetes || id:ebi-a-GCST006867	0.381972	ebi-a-GCST006867
rs56250014	A	T	-0.0276	0.0134	0.0393197	62892	Type 2 diabetes || id:ebi-a-GCST006867	0.0955152	ebi-a-GCST006867
rs602075	G	A	0.0025	0.009	0.7796	62892	Type 2 diabetes || id:ebi-a-GCST006867	0.740429	ebi-a-GCST006867
rs62547233	A	G	-0.0196	0.0087	0.0244901	62892	Type 2 diabetes || id:ebi-a-GCST006867	0.283741	ebi-a-GCST006867
rs2900503	T	G	-0.01	0.0106	0.3471	62892	Type 2 diabetes || id:ebi-a-GCST006867	0.841264	ebi-a-GCST006867
rs7916711	A	G	-0.0024	0.017	0.8896	62892	Type 2 diabetes || id:ebi-a-GCST006867	0.0570113	ebi-a-GCST006867
rs35778461	C	T	-0.0014	0.0099	0.8841	62892	Type 2 diabetes || id:ebi-a-GCST006867	0.192995	ebi-a-GCST006867
rs9299345	T	C	-0.0134	0.0116	0.2495	62892	Type 2 diabetes || id:ebi-a-GCST006867	0.130055	ebi-a-GCST006867
rs16918863	A	C	0.0211	0.0161	0.1897	62892	Type 2 diabetes || id:ebi-a-GCST006867	0.0616342	ebi-a-GCST006867
rs3127230	C	T	-0.0139	0.0079	0.0795701	62892	Type 2 diabetes || id:ebi-a-GCST006867	0.32956	ebi-a-GCST006867
rs4385846	T	G	0.0022	0.0093	0.8141	62892	Type 2 diabetes || id:ebi-a-GCST006867	0.767911	ebi-a-GCST006867
rs2889192	T	G	-0.004	0.0095	0.6699	62892	Type 2 diabetes || id:ebi-a-GCST006867	0.774131	ebi-a-GCST006867
rs10781340	A	G	0.029	0.0105	0.00601298	62892	Type 2 diabetes || id:ebi-a-GCST006867	0.831629	ebi-a-GCST006867
rs540220	C	T	0.032	0.0147	0.02954	62892	Type 2 diabetes || id:ebi-a-GCST006867	0.922924	ebi-a-GCST006867
rs1999224	G	T	-0.0125	0.0137	0.3605	62892	Type 2 diabetes || id:ebi-a-GCST006867	0.0934197	ebi-a-GCST006867
rs9423647	G	A	-0.0056	0.0079	0.4809	62892	Type 2 diabetes || id:ebi-a-GCST006867	0.506028	ebi-a-GCST006867
rs16934185	A	G	-0.0118	0.0139	0.3971	62892	Type 2 diabetes || id:ebi-a-GCST006867	0.0886199	ebi-a-GCST006867
rs10448310	A	G	-0.0152	0.0079	0.0539101	62892	Type 2 diabetes || id:ebi-a-GCST006867	0.435671	ebi-a-GCST006867
rs11258178	A	G	0.013	0.0081	0.1076	62892	Type 2 diabetes || id:ebi-a-GCST006867	0.371752	ebi-a-GCST006867
rs7911787	G	T	-0.0277	0.0171	0.1046	62892	Type 2 diabetes || id:ebi-a-GCST006867	0.0538391	ebi-a-GCST006867
rs7784330	A	G	0.0076	0.0082	0.3517	62892	Type 2 diabetes || id:ebi-a-GCST006867	0.612161	ebi-a-GCST006867
rs1020520	T	G	-0.0115	0.0098	0.2423	62892	Type 2 diabetes || id:ebi-a-GCST006867	0.192825	ebi-a-GCST006867
rs6952765	G	A	-0.0029	0.0079	0.716	62892	Type 2 diabetes || id:ebi-a-GCST006867	0.444799	ebi-a-GCST006867
rs2248146	T	C	-0.0196	0.0085	0.0204099	62892	Type 2 diabetes || id:ebi-a-GCST006867	0.325742	ebi-a-GCST006867
rs2599390	G	A	-0.0099	0.01	0.3202	62892	Type 2 diabetes || id:ebi-a-GCST006867	0.190357	ebi-a-GCST006867
rs11030569	A	T	0.0163	0.0153	0.2867	62892	Type 2 diabetes || id:ebi-a-GCST006867	0.0694296	ebi-a-GCST006867
rs6920448	C	T	-0.0197	0.0122	0.1045	62892	Type 2 diabetes || id:ebi-a-GCST006867	0.11882	ebi-a-GCST006867
rs62395635	T	C	0.0067	0.0161	0.6762	62892	Type 2 diabetes || id:ebi-a-GCST006867	0.0634072	ebi-a-GCST006867
rs857444	C	T	-0.006	0.0081	0.4619	62892	Type 2 diabetes || id:ebi-a-GCST006867	0.356851	ebi-a-GCST006867
rs7763512	A	G	-0.0038	0.0081	0.6353	62892	Type 2 diabetes || id:ebi-a-GCST006867	0.595129	ebi-a-GCST006867
rs478972	C	T	-0.0388	0.0178	0.0295202	62892	Type 2 diabetes || id:ebi-a-GCST006867	0.950576	ebi-a-GCST006867
rs61898819	A	T	-0.0025	0.0091	0.783901	62892	Type 2 diabetes || id:ebi-a-GCST006867	0.244544	ebi-a-GCST006867
rs1154904	G	A	0.0115	0.0078	0.1413	62892	Type 2 diabetes || id:ebi-a-GCST006867	0.5378	ebi-a-GCST006867
rs4766997	C	T	0.0068	0.0087	0.4324	62892	Type 2 diabetes || id:ebi-a-GCST006867	0.30645	ebi-a-GCST006867
rs4236095	A	G	-0.0095	0.0112	0.3982	62892	Type 2 diabetes || id:ebi-a-GCST006867	0.861161	ebi-a-GCST006867
rs74352383	T	A	0.0054	0.0151	0.7206	62892	Type 2 diabetes || id:ebi-a-GCST006867	0.0709566	ebi-a-GCST006867
rs62568866	T	A	-0.0067	0.0126	0.5951	62892	Type 2 diabetes || id:ebi-a-GCST006867	0.108367	ebi-a-GCST006867
rs7975768	C	G	-0.0074	0.0081	0.3609	62892	Type 2 diabetes || id:ebi-a-GCST006867	0.353002	ebi-a-GCST006867
rs2114677	C	T	-0.0017	0.0168	0.9206	62892	Type 2 diabetes || id:ebi-a-GCST006867	0.056588	ebi-a-GCST006867
rs10741777	T	C	0.0191	0.0092	0.0382199	62892	Type 2 diabetes || id:ebi-a-GCST006867	0.237832	ebi-a-GCST006867
rs7269302	A	T	-0.0045	0.0164	0.783599	62892	Type 2 diabetes || id:ebi-a-GCST006867	0.0602893	ebi-a-GCST006867
rs2717140	C	T	-0.0193	0.0128	0.1338	62892	Type 2 diabetes || id:ebi-a-GCST006867	0.104595	ebi-a-GCST006867
rs7247191	T	C	0.0067	0.0124	0.5911	62892	Type 2 diabetes || id:ebi-a-GCST006867	0.116214	ebi-a-GCST006867
rs999354	T	A	-0.0055	0.0082	0.5006	62892	Type 2 diabetes || id:ebi-a-GCST006867	0.341978	ebi-a-GCST006867
rs6112314	A	C	-0.0059	0.0081	0.461	62892	Type 2 diabetes || id:ebi-a-GCST006867	0.387745	ebi-a-GCST006867
rs167879	T	C	0.0069	0.0104	0.506001	62892	Type 2 diabetes || id:ebi-a-GCST006867	0.827544	ebi-a-GCST006867
rs2426816	T	A	-0.0037	0.0072	0.603	62892	Type 2 diabetes || id:ebi-a-GCST006867	0.491788	ebi-a-GCST006867
rs62215703	G	A	-0.0082	0.0097	0.3993	62892	Type 2 diabetes || id:ebi-a-GCST006867	0.205388	ebi-a-GCST006867
rs2833282	G	A	-0.0046	0.012	0.7004	62892	Type 2 diabetes || id:ebi-a-GCST006867	0.121588	ebi-a-GCST006867
rs2154444	G	T	0.0016	0.0097	0.8691	62892	Type 2 diabetes || id:ebi-a-GCST006867	0.800653	ebi-a-GCST006867
rs17343978	A	C	0.0097	0.009	0.2795	62892	Type 2 diabetes || id:ebi-a-GCST006867	0.252883	ebi-a-GCST006867
rs55682560	C	T	-0.008	0.0148	0.5865	62892	Type 2 diabetes || id:ebi-a-GCST006867	0.0773188	ebi-a-GCST006867
rs12909713	C	T	-0.013	0.0078	0.0985303	62892	Type 2 diabetes || id:ebi-a-GCST006867	0.432853	ebi-a-GCST006867
rs72706335	T	C	0.0354	0.0179	0.0481903	62892	Type 2 diabetes || id:ebi-a-GCST006867	0.0492269	ebi-a-GCST006867
rs9887954	G	A	0.0105	0.008	0.1878	62892	Type 2 diabetes || id:ebi-a-GCST006867	0.418642	ebi-a-GCST006867
rs482905	G	T	-0.0023	0.0091	0.7953	62892	Type 2 diabetes || id:ebi-a-GCST006867	0.249343	ebi-a-GCST006867
rs1361104	T	C	0.0197	0.0096	0.0391904	62892	Type 2 diabetes || id:ebi-a-GCST006867	0.210444	ebi-a-GCST006867
rs2032750	C	T	-0.0107	0.0078	0.1706	62892	Type 2 diabetes || id:ebi-a-GCST006867	0.530407	ebi-a-GCST006867
rs166849	A	G	0.0131	0.0079	0.0982811	62892	Type 2 diabetes || id:ebi-a-GCST006867	0.594545	ebi-a-GCST006867
rs113379006	T	C	0.0084	0.0111	0.4532	62892	Type 2 diabetes || id:ebi-a-GCST006867	0.143718	ebi-a-GCST006867
rs4955951	A	G	-0.0014	0.0126	0.9082	62892	Type 2 diabetes || id:ebi-a-GCST006867	0.108955	ebi-a-GCST006867
rs9872758	T	C	0.0083	0.0078	0.2899	62892	Type 2 diabetes || id:ebi-a-GCST006867	0.488295	ebi-a-GCST006867
rs13066142	G	A	-0.0079	0.0143	0.5781	62892	Type 2 diabetes || id:ebi-a-GCST006867	0.0816142	ebi-a-GCST006867
rs995642	C	T	0.0117	0.0085	0.1686	62892	Type 2 diabetes || id:ebi-a-GCST006867	0.303733	ebi-a-GCST006867
rs72894957	G	A	0.0051	0.0186	0.784099	62892	Type 2 diabetes || id:ebi-a-GCST006867	0.0460517	ebi-a-GCST006867
rs1990708	A	C	0.0008	0.0107	0.9434	62892	Type 2 diabetes || id:ebi-a-GCST006867	0.136833	ebi-a-GCST006867
rs11706043	T	A	0.0005	0.0103	0.9601	62892	Type 2 diabetes || id:ebi-a-GCST006867	0.177538	ebi-a-GCST006867
rs4685827	T	C	0.0039	0.0098	0.6893	62892	Type 2 diabetes || id:ebi-a-GCST006867	0.204074	ebi-a-GCST006867
rs9813022	A	G	-0.006	0.0085	0.4763	62892	Type 2 diabetes || id:ebi-a-GCST006867	0.296349	ebi-a-GCST006867
rs75101789	C	T	-0.0181	0.0118	0.126	62892	Type 2 diabetes || id:ebi-a-GCST006867	0.124295	ebi-a-GCST006867
rs76463770	A	G	0.0064	0.0186	0.730999	62892	Type 2 diabetes || id:ebi-a-GCST006867	0.0467282	ebi-a-GCST006867
rs764177	C	A	-0.0057	0.0084	0.4992	62892	Type 2 diabetes || id:ebi-a-GCST006867	0.32125	ebi-a-GCST006867
rs6769553	A	G	-0.0059	0.0086	0.490801	62892	Type 2 diabetes || id:ebi-a-GCST006867	0.292264	ebi-a-GCST006867
rs73846128	A	G	-0.022	0.0104	0.0340103	62892	Type 2 diabetes || id:ebi-a-GCST006867	0.173637	ebi-a-GCST006867
rs6542556	G	A	0.0021	0.0081	0.793601	62892	Type 2 diabetes || id:ebi-a-GCST006867	0.646425	ebi-a-GCST006867
rs7573569	T	C	-0.0084	0.0164	0.6079	62892	Type 2 diabetes || id:ebi-a-GCST006867	0.0590512	ebi-a-GCST006867
rs12986628	T	C	0.0168	0.0094	0.07358	62892	Type 2 diabetes || id:ebi-a-GCST006867	0.774067	ebi-a-GCST006867
rs1962325	G	C	0.0067	0.0084	0.4236	62892	Type 2 diabetes || id:ebi-a-GCST006867	0.691663	ebi-a-GCST006867
rs474008	A	T	-0.0129	0.0087	0.1369	62892	Type 2 diabetes || id:ebi-a-GCST006867	0.726884	ebi-a-GCST006867
rs13024781	T	C	0.0032	0.0079	0.6867	62892	Type 2 diabetes || id:ebi-a-GCST006867	0.456423	ebi-a-GCST006867
rs10167839	A	G	-0.0018	0.0082	0.8249	62892	Type 2 diabetes || id:ebi-a-GCST006867	0.338347	ebi-a-GCST006867
rs10931481	A	G	-0.0052	0.0085	0.539	62892	Type 2 diabetes || id:ebi-a-GCST006867	0.686719	ebi-a-GCST006867
rs10932829	A	G	0.0015	0.0086	0.8593	62892	Type 2 diabetes || id:ebi-a-GCST006867	0.288794	ebi-a-GCST006867
rs7540303	C	T	-0.005	0.0083	0.5472	62892	Type 2 diabetes || id:ebi-a-GCST006867	0.397704	ebi-a-GCST006867
rs4364940	A	G	-0.0039	0.0088	0.6611	62892	Type 2 diabetes || id:ebi-a-GCST006867	0.264671	ebi-a-GCST006867
rs10797540	A	G	0.0065	0.008	0.4173	62892	Type 2 diabetes || id:ebi-a-GCST006867	0.434201	ebi-a-GCST006867
rs77968078	G	A	0.0216	0.0163	0.1855	62892	Type 2 diabetes || id:ebi-a-GCST006867	0.060802	ebi-a-GCST006867
rs9973954	G	A	-0.0157	0.0087	0.0712804	62892	Type 2 diabetes || id:ebi-a-GCST006867	0.714857	ebi-a-GCST006867
rs6761463	C	G	-0.0207	0.0106	0.0504104	62892	Type 2 diabetes || id:ebi-a-GCST006867	0.838314	ebi-a-GCST006867
rs1528479	A	G	-0.0015	0.0084	0.8609	62892	Type 2 diabetes || id:ebi-a-GCST006867	0.665907	ebi-a-GCST006867
rs6706173	A	C	-0.0238	0.0112	0.0328503	62892	Type 2 diabetes || id:ebi-a-GCST006867	0.146507	ebi-a-GCST006867
rs9809789	C	T	-0.006	0.0112	0.5953	62892	Type 2 diabetes || id:ebi-a-GCST006867	0.143348	ebi-a-GCST006867
rs12404911	C	T	0.0022	0.0101	0.83	62892	Type 2 diabetes || id:ebi-a-GCST006867	0.18769	ebi-a-GCST006867
rs6721459	G	A	-0.0087	0.0078	0.2651	62892	Type 2 diabetes || id:ebi-a-GCST006867	0.471901	ebi-a-GCST006867
rs504442	T	G	-0.0123	0.0123	0.3188	62892	Type 2 diabetes || id:ebi-a-GCST006867	0.113899	ebi-a-GCST006867
rs1107244	G	A	0.0069	0.0139	0.616401	62892	Type 2 diabetes || id:ebi-a-GCST006867	0.0859982	ebi-a-GCST006867
rs12147596	C	T	0.0262	0.0087	0.00245799	62892	Type 2 diabetes || id:ebi-a-GCST006867	0.279695	ebi-a-GCST006867
rs35398954	A	G	0.0011	0.0125	0.9315	62892	Type 2 diabetes || id:ebi-a-GCST006867	0.107772	ebi-a-GCST006867
rs28537087	G	A	-0.0004	0.0118	0.9724	62892	Type 2 diabetes || id:ebi-a-GCST006867	0.125938	ebi-a-GCST006867
rs35344081	G	A	0.0014	0.0093	0.8803	62892	Type 2 diabetes || id:ebi-a-GCST006867	0.232679	ebi-a-GCST006867
rs12597105	A	G	0.0103	0.0088	0.2428	62892	Type 2 diabetes || id:ebi-a-GCST006867	0.725816	ebi-a-GCST006867
rs7213933	T	A	-0.0096	0.0102	0.3486	62892	Type 2 diabetes || id:ebi-a-GCST006867	0.181387	ebi-a-GCST006867
rs4028634	C	T	0.0249	0.0081	0.00204301	62892	Type 2 diabetes || id:ebi-a-GCST006867	0.616628	ebi-a-GCST006867
rs28691777	C	T	-0.0188	0.0159	0.2376	62892	Type 2 diabetes || id:ebi-a-GCST006867	0.0653241	ebi-a-GCST006867
rs9979874	G	C	-0.0125	0.0087	0.1522	62892	Type 2 diabetes || id:ebi-a-GCST006867	0.275617	ebi-a-GCST006867
rs6000536	C	T	-0.0118	0.0098	0.2288	62892	Type 2 diabetes || id:ebi-a-GCST006867	0.200839	ebi-a-GCST006867
rs17376049	T	C	-0.0011	0.0125	0.9312	62892	Type 2 diabetes || id:ebi-a-GCST006867	0.110971	ebi-a-GCST006867
rs10801803	G	A	-0.0162	0.0114	0.1574	62892	Type 2 diabetes || id:ebi-a-GCST006867	0.131852	ebi-a-GCST006867
rs79476906	T	A	0.01	0.0107	0.3475	62892	Type 2 diabetes || id:ebi-a-GCST006867	0.159684	ebi-a-GCST006867
rs10803434	A	T	-0.0051	0.0079	0.5185	62892	Type 2 diabetes || id:ebi-a-GCST006867	0.429431	ebi-a-GCST006867
rs2801960	G	C	0.005	0.0084	0.5485	62892	Type 2 diabetes || id:ebi-a-GCST006867	0.690657	ebi-a-GCST006867
rs12566890	T	G	0.0287	0.0148	0.0522204	62892	Type 2 diabetes || id:ebi-a-GCST006867	0.0754217	ebi-a-GCST006867
rs6679026	T	C	-0.0245	0.0128	0.0566996	62892	Type 2 diabetes || id:ebi-a-GCST006867	0.104754	ebi-a-GCST006867
rs3013089	G	A	0.007	0.008	0.3831	62892	Type 2 diabetes || id:ebi-a-GCST006867	0.403263	ebi-a-GCST006867
rs4378146	A	C	-0.0055	0.0091	0.5409	62892	Type 2 diabetes || id:ebi-a-GCST006867	0.250494	ebi-a-GCST006867
rs12144792	C	T	0.0031	0.0081	0.6964	62892	Type 2 diabetes || id:ebi-a-GCST006867	0.393694	ebi-a-GCST006867
rs1320502	T	C	-0.001	0.0072	0.8942	62892	Type 2 diabetes || id:ebi-a-GCST006867	0.549308	ebi-a-GCST006867
rs6681678	T	C	-0.0014	0.0174	0.9357	62892	Type 2 diabetes || id:ebi-a-GCST006867	0.947001	ebi-a-GCST006867
rs12072562	T	C	0.0064	0.0171	0.7077	62892	Type 2 diabetes || id:ebi-a-GCST006867	0.0563937	ebi-a-GCST006867
rs12136548	C	T	-0.0076	0.0085	0.366	62892	Type 2 diabetes || id:ebi-a-GCST006867	0.310253	ebi-a-GCST006867
rs7880204	T	C	0.0082	0.0089	0.3575	62892	Type 2 diabetes || id:ebi-a-GCST006867	0.264679	ebi-a-GCST006867
rs234108	A	G	-0.0006	0.0079	0.9345	62892	Type 2 diabetes || id:ebi-a-GCST006867	0.480231	ebi-a-GCST006867
rs12030957	T	C	0.0266	0.0157	0.089929	62892	Type 2 diabetes || id:ebi-a-GCST006867	0.065946	ebi-a-GCST006867
rs1563175	A	C	-0.0044	0.0079	0.574601	62892	Type 2 diabetes || id:ebi-a-GCST006867	0.415536	ebi-a-GCST006867
rs2293361	C	T	-0.0099	0.0163	0.542	62892	Type 2 diabetes || id:ebi-a-GCST006867	0.0613586	ebi-a-GCST006867
rs2094024	G	A	0.013	0.0078	0.0976203	62892	Type 2 diabetes || id:ebi-a-GCST006867	0.522044	ebi-a-GCST006867
rs10927394	G	T	-0.0005	0.0231	0.9812	62892	Type 2 diabetes || id:ebi-a-GCST006867	0.029639	ebi-a-GCST006867
rs75416973	A	G	0.0039	0.01	0.7011	62892	Type 2 diabetes || id:ebi-a-GCST006867	0.188246	ebi-a-GCST006867
rs74919520	G	A	-0.0086	0.0122	0.4827	62892	Type 2 diabetes || id:ebi-a-GCST006867	0.115733	ebi-a-GCST006867
rs62273907	A	G	0.0286	0.0178	0.109	62892	Type 2 diabetes || id:ebi-a-GCST006867	0.0493693	ebi-a-GCST006867
rs511258	G	A	0.011	0.0088	0.2102	62892	Type 2 diabetes || id:ebi-a-GCST006867	0.273042	ebi-a-GCST006867
rs3111851	G	C	0.0041	0.0091	0.6513	62892	Type 2 diabetes || id:ebi-a-GCST006867	0.750861	ebi-a-GCST006867
rs9873555	G	C	-0.0179	0.0106	0.0898607	62892	Type 2 diabetes || id:ebi-a-GCST006867	0.165296	ebi-a-GCST006867
rs11929846	T	C	-0.013	0.0096	0.1767	62892	Type 2 diabetes || id:ebi-a-GCST006867	0.210754	ebi-a-GCST006867
rs6762473	A	C	0.009	0.0082	0.2749	62892	Type 2 diabetes || id:ebi-a-GCST006867	0.658195	ebi-a-GCST006867
rs6806351	T	C	0.0086	0.0093	0.3528	62892	Type 2 diabetes || id:ebi-a-GCST006867	0.229246	ebi-a-GCST006867
rs73038677	T	A	-0.0056	0.0098	0.5682	62892	Type 2 diabetes || id:ebi-a-GCST006867	0.201658	ebi-a-GCST006867
rs2193878	T	A	-0.0032	0.0179	0.8583	62892	Type 2 diabetes || id:ebi-a-GCST006867	0.0505397	ebi-a-GCST006867
rs11729256	T	C	-0.0284	0.0089	0.00146899	62892	Type 2 diabetes || id:ebi-a-GCST006867	0.256628	ebi-a-GCST006867
rs67078837	T	C	-0.0121	0.0079	0.123	62892	Type 2 diabetes || id:ebi-a-GCST006867	0.478446	ebi-a-GCST006867
rs74354280	C	T	-0.0152	0.0106	0.1495	62892	Type 2 diabetes || id:ebi-a-GCST006867	0.168112	ebi-a-GCST006867
rs72714787	C	A	0.0025	0.013	0.8474	62892	Type 2 diabetes || id:ebi-a-GCST006867	0.0995808	ebi-a-GCST006867
rs16866406	A	G	0.008	0.0113	0.4783	62892	Type 2 diabetes || id:ebi-a-GCST006867	0.13724	ebi-a-GCST006867
rs4146051	G	A	-0.0458	0.0185	0.0131801	62892	Type 2 diabetes || id:ebi-a-GCST006867	0.954807	ebi-a-GCST006867
rs13070736	A	C	-0.0042	0.0111	0.7086	62892	Type 2 diabetes || id:ebi-a-GCST006867	0.14116	ebi-a-GCST006867
rs10926758	A	G	-0.0129	0.0081	0.1109	62892	Type 2 diabetes || id:ebi-a-GCST006867	0.355786	ebi-a-GCST006867
rs13412653	A	C	0.0081	0.0082	0.3208	62892	Type 2 diabetes || id:ebi-a-GCST006867	0.352648	ebi-a-GCST006867
rs2882478	G	A	0.0021	0.008	0.7957	62892	Type 2 diabetes || id:ebi-a-GCST006867	0.444209	ebi-a-GCST006867
rs17043785	T	C	-0.007	0.0175	0.691399	62892	Type 2 diabetes || id:ebi-a-GCST006867	0.0517698	ebi-a-GCST006867
rs72846345	T	C	-0.017	0.0122	0.1623	62892	Type 2 diabetes || id:ebi-a-GCST006867	0.117409	ebi-a-GCST006867
rs13087692	G	T	0.0086	0.0085	0.3128	62892	Type 2 diabetes || id:ebi-a-GCST006867	0.688664	ebi-a-GCST006867
rs12129908	A	C	0.0224	0.0079	0.00483905	62892	Type 2 diabetes || id:ebi-a-GCST006867	0.577661	ebi-a-GCST006867
rs35961441	A	C	0.0027	0.0142	0.8502	62892	Type 2 diabetes || id:ebi-a-GCST006867	0.0825012	ebi-a-GCST006867
rs7546249	A	T	0.0024	0.0089	0.7897	62892	Type 2 diabetes || id:ebi-a-GCST006867	0.728769	ebi-a-GCST006867
rs2147798	G	C	0.0065	0.0099	0.5132	62892	Type 2 diabetes || id:ebi-a-GCST006867	0.812184	ebi-a-GCST006867
rs12022129	A	G	-0.0049	0.0091	0.5861	62892	Type 2 diabetes || id:ebi-a-GCST006867	0.797579	ebi-a-GCST006867
rs17012738	T	G	-0.0026	0.0079	0.745	62892	Type 2 diabetes || id:ebi-a-GCST006867	0.435962	ebi-a-GCST006867
rs6743026	T	C	0.0009	0.0101	0.9288	62892	Type 2 diabetes || id:ebi-a-GCST006867	0.186867	ebi-a-GCST006867
rs6704822	G	A	-0.0274	0.0106	0.0101801	62892	Type 2 diabetes || id:ebi-a-GCST006867	0.861672	ebi-a-GCST006867
rs10496759	G	C	0.0021	0.0101	0.8323	62892	Type 2 diabetes || id:ebi-a-GCST006867	0.177014	ebi-a-GCST006867
rs10202904	G	T	0.0179	0.008	0.0247002	62892	Type 2 diabetes || id:ebi-a-GCST006867	0.58294	ebi-a-GCST006867
rs10497836	T	C	-0.0165	0.0087	0.0573905	62892	Type 2 diabetes || id:ebi-a-GCST006867	0.731739	ebi-a-GCST006867
rs7569771	A	G	-0.0135	0.0094	0.1536	62892	Type 2 diabetes || id:ebi-a-GCST006867	0.219242	ebi-a-GCST006867
rs11715072	G	A	0.0222	0.0087	0.0107399	62892	Type 2 diabetes || id:ebi-a-GCST006867	0.276177	ebi-a-GCST006867
rs6797343	T	G	0.0244	0.0106	0.0214699	62892	Type 2 diabetes || id:ebi-a-GCST006867	0.83829	ebi-a-GCST006867
rs1035588	A	G	-0.0122	0.0082	0.1366	62892	Type 2 diabetes || id:ebi-a-GCST006867	0.368419	ebi-a-GCST006867
rs11890098	A	G	0.0036	0.0091	0.6896	62892	Type 2 diabetes || id:ebi-a-GCST006867	0.238999	ebi-a-GCST006867
rs13394391	C	T	-0.0129	0.0106	0.2244	62892	Type 2 diabetes || id:ebi-a-GCST006867	0.165274	ebi-a-GCST006867
rs78155913	T	A	-0.0386	0.0164	0.0187098	62892	Type 2 diabetes || id:ebi-a-GCST006867	0.062654	ebi-a-GCST006867
rs55876211	C	T	-0.0248	0.0102	0.0151401	62892	Type 2 diabetes || id:ebi-a-GCST006867	0.180794	ebi-a-GCST006867
rs2191834	T	G	0.0112	0.009	0.215	62892	Type 2 diabetes || id:ebi-a-GCST006867	0.743465	ebi-a-GCST006867
rs6430926	T	C	-0.0151	0.0079	0.0553401	62892	Type 2 diabetes || id:ebi-a-GCST006867	0.504571	ebi-a-GCST006867
rs1376754	G	A	0.0175	0.0079	0.0262597	62892	Type 2 diabetes || id:ebi-a-GCST006867	0.42655	ebi-a-GCST006867
rs13033315	T	A	-0.0024	0.0079	0.7605	62892	Type 2 diabetes || id:ebi-a-GCST006867	0.443085	ebi-a-GCST006867
rs2396460	C	T	0.0127	0.008	0.1109	62892	Type 2 diabetes || id:ebi-a-GCST006867	0.543092	ebi-a-GCST006867
rs3935584	C	T	-0.0033	0.0079	0.675899	62892	Type 2 diabetes || id:ebi-a-GCST006867	0.495346	ebi-a-GCST006867
rs17065783	A	G	-0.0004	0.0092	0.9632	62892	Type 2 diabetes || id:ebi-a-GCST006867	0.242281	ebi-a-GCST006867
rs10209007	G	C	-0.0179	0.0141	0.2031	62892	Type 2 diabetes || id:ebi-a-GCST006867	0.084756	ebi-a-GCST006867
rs1667315	G	A	-0.0023	0.0079	0.7722	62892	Type 2 diabetes || id:ebi-a-GCST006867	0.432136	ebi-a-GCST006867
rs2278540	G	A	-0.0036	0.0083	0.6651	62892	Type 2 diabetes || id:ebi-a-GCST006867	0.330323	ebi-a-GCST006867
rs12079579	A	G	-0.0115	0.0129	0.3706	62892	Type 2 diabetes || id:ebi-a-GCST006867	0.0872848	ebi-a-GCST006867
rs4079028	C	T	-0.011	0.0096	0.2486	62892	Type 2 diabetes || id:ebi-a-GCST006867	0.20815	ebi-a-GCST006867
rs12724320	C	T	0.0077	0.0084	0.359	62892	Type 2 diabetes || id:ebi-a-GCST006867	0.312844	ebi-a-GCST006867
rs13231526	C	A	-0.0274	0.015	0.0683707	62892	Type 2 diabetes || id:ebi-a-GCST006867	0.0745	ebi-a-GCST006867
rs9389266	T	G	-0.0115	0.0108	0.2874	62892	Type 2 diabetes || id:ebi-a-GCST006867	0.154974	ebi-a-GCST006867
rs4400279	A	G	0.0038	0.0082	0.645601	62892	Type 2 diabetes || id:ebi-a-GCST006867	0.365966	ebi-a-GCST006867
rs34583783	G	T	0.021	0.0124	0.0916896	62892	Type 2 diabetes || id:ebi-a-GCST006867	0.108909	ebi-a-GCST006867
rs74420793	A	G	-0.0166	0.0107	0.1218	62892	Type 2 diabetes || id:ebi-a-GCST006867	0.158835	ebi-a-GCST006867
rs2713349	T	A	0.0033	0.0089	0.7119	62892	Type 2 diabetes || id:ebi-a-GCST006867	0.734371	ebi-a-GCST006867
rs12673420	G	A	-0.0016	0.0078	0.839	62892	Type 2 diabetes || id:ebi-a-GCST006867	0.426895	ebi-a-GCST006867
rs66473610	T	G	0.003	0.0156	0.8463	62892	Type 2 diabetes || id:ebi-a-GCST006867	0.0674615	ebi-a-GCST006867
rs115044523	G	A	-0.0006	0.014	0.9647	62892	Type 2 diabetes || id:ebi-a-GCST006867	0.08565	ebi-a-GCST006867
rs11769002	G	A	0.0012	0.008	0.8801	62892	Type 2 diabetes || id:ebi-a-GCST006867	0.399298	ebi-a-GCST006867
rs113859143	G	C	-0.0213	0.0153	0.1647	62892	Type 2 diabetes || id:ebi-a-GCST006867	0.0701993	ebi-a-GCST006867
rs13128780	T	C	-0.0044	0.0112	0.6949	62892	Type 2 diabetes || id:ebi-a-GCST006867	0.142811	ebi-a-GCST006867
rs11750293	G	T	-0.0012	0.0088	0.8914	62892	Type 2 diabetes || id:ebi-a-GCST006867	0.274935	ebi-a-GCST006867
rs7860510	G	C	0.0233	0.0128	0.0698393	62892	Type 2 diabetes || id:ebi-a-GCST006867	0.104944	ebi-a-GCST006867
rs62583469	T	A	-0.0036	0.0098	0.714301	62892	Type 2 diabetes || id:ebi-a-GCST006867	0.200739	ebi-a-GCST006867
rs4242783	A	G	-0.0101	0.0089	0.2585	62892	Type 2 diabetes || id:ebi-a-GCST006867	0.740495	ebi-a-GCST006867
rs11252894	A	C	0.0037	0.01	0.7079	62892	Type 2 diabetes || id:ebi-a-GCST006867	0.190408	ebi-a-GCST006867
rs35890118	A	G	-0.0139	0.0088	0.1122	62892	Type 2 diabetes || id:ebi-a-GCST006867	0.279992	ebi-a-GCST006867
rs56349194	A	G	-0.01	0.0108	0.3528	62892	Type 2 diabetes || id:ebi-a-GCST006867	0.169989	ebi-a-GCST006867
rs7129639	A	C	0.007	0.0082	0.3933	62892	Type 2 diabetes || id:ebi-a-GCST006867	0.625035	ebi-a-GCST006867
rs6814436	C	T	-0.0168	0.0113	0.1375	62892	Type 2 diabetes || id:ebi-a-GCST006867	0.861997	ebi-a-GCST006867
rs4692811	C	T	0.0121	0.0089	0.1744	62892	Type 2 diabetes || id:ebi-a-GCST006867	0.265014	ebi-a-GCST006867
rs7700479	T	A	-0.0004	0.0131	0.9775	62892	Type 2 diabetes || id:ebi-a-GCST006867	0.096944	ebi-a-GCST006867
rs60081663	C	G	-0.0358	0.018	0.0460797	62892	Type 2 diabetes || id:ebi-a-GCST006867	0.0512474	ebi-a-GCST006867
rs592299	T	C	0.0113	0.0079	0.1538	62892	Type 2 diabetes || id:ebi-a-GCST006867	0.46815	ebi-a-GCST006867
rs11250875	T	C	-0.005	0.0097	0.6045	62892	Type 2 diabetes || id:ebi-a-GCST006867	0.203559	ebi-a-GCST006867
rs16936671	C	T	0.0094	0.0117	0.4221	62892	Type 2 diabetes || id:ebi-a-GCST006867	0.12854	ebi-a-GCST006867
rs2795528	G	A	0.0241	0.0169	0.1533	62892	Type 2 diabetes || id:ebi-a-GCST006867	0.0566107	ebi-a-GCST006867
rs4344384	T	G	-0.0046	0.0083	0.5762	62892	Type 2 diabetes || id:ebi-a-GCST006867	0.520568	ebi-a-GCST006867
rs7083431	A	C	-0.0086	0.0082	0.2947	62892	Type 2 diabetes || id:ebi-a-GCST006867	0.351792	ebi-a-GCST006867
rs11001941	G	A	0.0014	0.0162	0.9326	62892	Type 2 diabetes || id:ebi-a-GCST006867	0.0639087	ebi-a-GCST006867
rs11195523	C	A	-0.0018	0.0094	0.8441	62892	Type 2 diabetes || id:ebi-a-GCST006867	0.774135	ebi-a-GCST006867
rs11591293	G	T	-0.002	0.008	0.7994	62892	Type 2 diabetes || id:ebi-a-GCST006867	0.39062	ebi-a-GCST006867
rs61265175	G	C	-0.0144	0.0097	0.1379	62892	Type 2 diabetes || id:ebi-a-GCST006867	0.207163	ebi-a-GCST006867
rs4396289	C	T	-0.0079	0.0095	0.4103	62892	Type 2 diabetes || id:ebi-a-GCST006867	0.169724	ebi-a-GCST006867
rs117748144	T	C	-0.0045	0.0174	0.7952	62892	Type 2 diabetes || id:ebi-a-GCST006867	0.0539071	ebi-a-GCST006867
rs7123615	C	G	-0.0127	0.0097	0.1905	62892	Type 2 diabetes || id:ebi-a-GCST006867	0.207148	ebi-a-GCST006867
rs10444197	A	G	0.003	0.0083	0.7191	62892	Type 2 diabetes || id:ebi-a-GCST006867	0.33282	ebi-a-GCST006867
rs719099	A	G	-0.001	0.012	0.9328	62892	Type 2 diabetes || id:ebi-a-GCST006867	0.120672	ebi-a-GCST006867
rs12417956	C	G	0.0038	0.0092	0.682801	62892	Type 2 diabetes || id:ebi-a-GCST006867	0.237049	ebi-a-GCST006867
rs2901723	A	C	-0.0073	0.0078	0.3526	62892	Type 2 diabetes || id:ebi-a-GCST006867	0.490118	ebi-a-GCST006867
rs10890671	C	T	0.014	0.0078	0.0749601	62892	Type 2 diabetes || id:ebi-a-GCST006867	0.510811	ebi-a-GCST006867
rs7303158	C	T	0.0013	0.0078	0.866	62892	Type 2 diabetes || id:ebi-a-GCST006867	0.439486	ebi-a-GCST006867
rs7137760	C	T	0.0063	0.008	0.4337	62892	Type 2 diabetes || id:ebi-a-GCST006867	0.402597	ebi-a-GCST006867
rs61934597	C	T	-0.0138	0.0134	0.3019	62892	Type 2 diabetes || id:ebi-a-GCST006867	0.0953296	ebi-a-GCST006867
rs9581006	T	C	-0.0138	0.0203	0.495801	62892	Type 2 diabetes || id:ebi-a-GCST006867	0.961442	ebi-a-GCST006867
rs9536330	T	C	-0.0016	0.0081	0.8423	62892	Type 2 diabetes || id:ebi-a-GCST006867	0.390382	ebi-a-GCST006867
rs4936098	G	A	-0.0096	0.007	0.1707	62892	Type 2 diabetes || id:ebi-a-GCST006867	0.628107	ebi-a-GCST006867
rs6489992	A	G	-0.0042	0.0074	0.5743	62892	Type 2 diabetes || id:ebi-a-GCST006867	0.367899	ebi-a-GCST006867
rs816292	T	C	0.0103	0.0087	0.2377	62892	Type 2 diabetes || id:ebi-a-GCST006867	0.265896	ebi-a-GCST006867
rs12585793	T	C	0.0256	0.0193	0.1847	62892	Type 2 diabetes || id:ebi-a-GCST006867	0.042224	ebi-a-GCST006867
rs495004	C	G	-0.0012	0.0098	0.9042	62892	Type 2 diabetes || id:ebi-a-GCST006867	0.198317	ebi-a-GCST006867
rs2047242	A	G	0.0067	0.0084	0.4269	62892	Type 2 diabetes || id:ebi-a-GCST006867	0.324873	ebi-a-GCST006867
rs2893871	G	A	-0.0146	0.011	0.1858	62892	Type 2 diabetes || id:ebi-a-GCST006867	0.151019	ebi-a-GCST006867
rs1334944	T	C	0.0229	0.0082	0.00528299	62892	Type 2 diabetes || id:ebi-a-GCST006867	0.330253	ebi-a-GCST006867
rs12643275	A	T	0.0094	0.0083	0.2559	62892	Type 2 diabetes || id:ebi-a-GCST006867	0.351133	ebi-a-GCST006867
rs17804233	C	T	-0.0012	0.0079	0.8781	62892	Type 2 diabetes || id:ebi-a-GCST006867	0.494006	ebi-a-GCST006867
rs118526	A	C	0.0024	0.0079	0.7615	62892	Type 2 diabetes || id:ebi-a-GCST006867	0.594013	ebi-a-GCST006867
rs2546105	T	A	0.0001	0.0087	0.9937	62892	Type 2 diabetes || id:ebi-a-GCST006867	0.717241	ebi-a-GCST006867
rs13188803	T	A	0.0121	0.0097	0.2115	62892	Type 2 diabetes || id:ebi-a-GCST006867	0.20482	ebi-a-GCST006867
rs447950	A	G	0.0048	0.0084	0.5717	62892	Type 2 diabetes || id:ebi-a-GCST006867	0.308676	ebi-a-GCST006867
rs6875660	C	T	0.0135	0.0122	0.2666	62892	Type 2 diabetes || id:ebi-a-GCST006867	0.113173	ebi-a-GCST006867
rs17830032	G	A	-0.0146	0.0183	0.4259	62892	Type 2 diabetes || id:ebi-a-GCST006867	0.0495006	ebi-a-GCST006867
rs6121460	G	A	-0.0005	0.0156	0.9722	62892	Type 2 diabetes || id:ebi-a-GCST006867	0.0688226	ebi-a-GCST006867
rs7174549	T	C	-0.0065	0.0083	0.4367	62892	Type 2 diabetes || id:ebi-a-GCST006867	0.669497	ebi-a-GCST006867
rs929878	T	C	0.0056	0.0088	0.5247	62892	Type 2 diabetes || id:ebi-a-GCST006867	0.737821	ebi-a-GCST006867
rs2012708	G	A	-0.0042	0.0082	0.6069	62892	Type 2 diabetes || id:ebi-a-GCST006867	0.648356	ebi-a-GCST006867
rs9915817	C	T	-0.003	0.0084	0.724499	62892	Type 2 diabetes || id:ebi-a-GCST006867	0.687403	ebi-a-GCST006867
rs11263806	A	G	0.0014	0.0092	0.881	62892	Type 2 diabetes || id:ebi-a-GCST006867	0.315549	ebi-a-GCST006867
rs4968759	A	G	-0.0055	0.0079	0.4883	62892	Type 2 diabetes || id:ebi-a-GCST006867	0.429533	ebi-a-GCST006867
rs79582700	C	G	0.0102	0.0126	0.419	62892	Type 2 diabetes || id:ebi-a-GCST006867	0.109912	ebi-a-GCST006867
rs75238760	T	A	-0.006	0.0099	0.544999	62892	Type 2 diabetes || id:ebi-a-GCST006867	0.198147	ebi-a-GCST006867
rs8085381	A	G	-0.0029	0.0108	0.7893	62892	Type 2 diabetes || id:ebi-a-GCST006867	0.846024	ebi-a-GCST006867
rs10410917	C	T	-0.0014	0.008	0.8619	62892	Type 2 diabetes || id:ebi-a-GCST006867	0.419333	ebi-a-GCST006867
rs2880566	T	C	0.0033	0.0098	0.7339	62892	Type 2 diabetes || id:ebi-a-GCST006867	0.199477	ebi-a-GCST006867
rs1550196	A	G	0.004	0.0121	0.7373	62892	Type 2 diabetes || id:ebi-a-GCST006867	0.90047	ebi-a-GCST006867
rs58850151	T	C	0.0244	0.0103	0.0179102	62892	Type 2 diabetes || id:ebi-a-GCST006867	0.173543	ebi-a-GCST006867
rs9958960	G	A	0.0009	0.0113	0.9353	62892	Type 2 diabetes || id:ebi-a-GCST006867	0.14174	ebi-a-GCST006867
rs6589457	G	A	0.0195	0.0177	0.2682	62892	Type 2 diabetes || id:ebi-a-GCST006867	0.947804	ebi-a-GCST006867
rs10841473	G	C	0.0028	0.0083	0.736	62892	Type 2 diabetes || id:ebi-a-GCST006867	0.266366	ebi-a-GCST006867
rs17109926	A	G	-0.013	0.01	0.1947	62892	Type 2 diabetes || id:ebi-a-GCST006867	0.183749	ebi-a-GCST006867
rs4764863	G	A	-0.0121	0.0072	0.0936699	62892	Type 2 diabetes || id:ebi-a-GCST006867	0.50444	ebi-a-GCST006867
rs7314815	G	A	-0.0095	0.0078	0.2239	62892	Type 2 diabetes || id:ebi-a-GCST006867	0.507265	ebi-a-GCST006867
rs320161	G	A	-0.0093	0.0089	0.2986	62892	Type 2 diabetes || id:ebi-a-GCST006867	0.737711	ebi-a-GCST006867
rs12206468	G	A	0.0065	0.0148	0.661601	62892	Type 2 diabetes || id:ebi-a-GCST006867	0.0758735	ebi-a-GCST006867
rs1939881	G	A	-0.0013	0.0163	0.9386	62892	Type 2 diabetes || id:ebi-a-GCST006867	0.0596902	ebi-a-GCST006867
rs36095275	C	T	0.0058	0.0082	0.4796	62892	Type 2 diabetes || id:ebi-a-GCST006867	0.375043	ebi-a-GCST006867
rs4779844	C	G	-0.0033	0.0082	0.6901	62892	Type 2 diabetes || id:ebi-a-GCST006867	0.634739	ebi-a-GCST006867
rs12440440	A	G	0.002	0.0082	0.8027	62892	Type 2 diabetes || id:ebi-a-GCST006867	0.335908	ebi-a-GCST006867
rs921383	G	A	0.0003	0.0079	0.9684	62892	Type 2 diabetes || id:ebi-a-GCST006867	0.54808	ebi-a-GCST006867
rs72948274	A	C	-0.0066	0.0169	0.6978	62892	Type 2 diabetes || id:ebi-a-GCST006867	0.0574142	ebi-a-GCST006867
rs607327	T	C	0.0031	0.0081	0.702301	62892	Type 2 diabetes || id:ebi-a-GCST006867	0.630975	ebi-a-GCST006867
rs11052069	C	T	0.0037	0.0078	0.6313	62892	Type 2 diabetes || id:ebi-a-GCST006867	0.561932	ebi-a-GCST006867
rs1000888	C	G	-0.0087	0.0081	0.2791	62892	Type 2 diabetes || id:ebi-a-GCST006867	0.388518	ebi-a-GCST006867
rs11069458	C	T	0.0021	0.0104	0.8391	62892	Type 2 diabetes || id:ebi-a-GCST006867	0.828179	ebi-a-GCST006867
rs12886051	G	C	0.0088	0.0083	0.2928	62892	Type 2 diabetes || id:ebi-a-GCST006867	0.333305	ebi-a-GCST006867
rs4078432	T	C	0.0184	0.0095	0.05313	62892	Type 2 diabetes || id:ebi-a-GCST006867	0.820858	ebi-a-GCST006867
rs10873449	C	T	-0.007	0.0104	0.4997	62892	Type 2 diabetes || id:ebi-a-GCST006867	0.834799	ebi-a-GCST006867
rs7333521	T	C	0.0286	0.0175	0.1009	62892	Type 2 diabetes || id:ebi-a-GCST006867	0.0531803	ebi-a-GCST006867
rs158115	G	C	-0.0136	0.0138	0.3245	62892	Type 2 diabetes || id:ebi-a-GCST006867	0.087532	ebi-a-GCST006867
rs4945008	G	A	-0.004	0.0093	0.670199	62892	Type 2 diabetes || id:ebi-a-GCST006867	0.772601	ebi-a-GCST006867
rs2371284	C	T	-0.0157	0.0095	0.0998596	62892	Type 2 diabetes || id:ebi-a-GCST006867	0.782329	ebi-a-GCST006867
rs773123	T	A	0.0194	0.0122	0.1128	62892	Type 2 diabetes || id:ebi-a-GCST006867	0.116722	ebi-a-GCST006867
rs11109097	T	C	-0.0122	0.0085	0.1502	62892	Type 2 diabetes || id:ebi-a-GCST006867	0.696321	ebi-a-GCST006867
rs73512608	G	A	-0.0002	0.0183	0.9917	62892	Type 2 diabetes || id:ebi-a-GCST006867	0.0477653	ebi-a-GCST006867
rs142372196	A	G	-0.0041	0.0103	0.693	62892	Type 2 diabetes || id:ebi-a-GCST006867	0.176599	ebi-a-GCST006867
rs11627423	C	A	-0.004	0.0084	0.636999	62892	Type 2 diabetes || id:ebi-a-GCST006867	0.405751	ebi-a-GCST006867
rs8010111	A	G	0.0032	0.0156	0.8359	62892	Type 2 diabetes || id:ebi-a-GCST006867	0.93225	ebi-a-GCST006867
rs2184675	A	T	-0.0025	0.0091	0.7815	62892	Type 2 diabetes || id:ebi-a-GCST006867	0.256158	ebi-a-GCST006867
rs9555756	A	C	0.0051	0.0112	0.6476	62892	Type 2 diabetes || id:ebi-a-GCST006867	0.137656	ebi-a-GCST006867
rs115909738	A	C	0.0135	0.0114	0.2372	62892	Type 2 diabetes || id:ebi-a-GCST006867	0.13289	ebi-a-GCST006867
rs4461038	G	A	0.0083	0.0082	0.3096	62892	Type 2 diabetes || id:ebi-a-GCST006867	0.63942	ebi-a-GCST006867
rs2153460	A	T	0.021	0.0099	0.0334804	62892	Type 2 diabetes || id:ebi-a-GCST006867	0.187737	ebi-a-GCST006867
rs13291169	C	G	-0.0194	0.011	0.0773891	62892	Type 2 diabetes || id:ebi-a-GCST006867	0.153289	ebi-a-GCST006867
rs55921101	A	T	0.0134	0.0096	0.1635	62892	Type 2 diabetes || id:ebi-a-GCST006867	0.211377	ebi-a-GCST006867
rs182318	G	A	-0.0114	0.0146	0.4357	62892	Type 2 diabetes || id:ebi-a-GCST006867	0.0795581	ebi-a-GCST006867
rs11958296	A	G	0.0134	0.0162	0.407	62892	Type 2 diabetes || id:ebi-a-GCST006867	0.070657	ebi-a-GCST006867
rs3800154	A	C	0.0196	0.01	0.0498896	62892	Type 2 diabetes || id:ebi-a-GCST006867	0.190305	ebi-a-GCST006867
rs6901560	C	G	0.0185	0.0096	0.0527096	62892	Type 2 diabetes || id:ebi-a-GCST006867	0.203115	ebi-a-GCST006867
rs6934739	A	G	-0.0072	0.0087	0.408	62892	Type 2 diabetes || id:ebi-a-GCST006867	0.283245	ebi-a-GCST006867
rs941000	T	C	0.0001	0.0079	0.99	62892	Type 2 diabetes || id:ebi-a-GCST006867	0.581278	ebi-a-GCST006867
rs2523124	C	T	-0.0028	0.0079	0.727999	62892	Type 2 diabetes || id:ebi-a-GCST006867	0.626399	ebi-a-GCST006867
rs13249325	T	G	0.0068	0.0081	0.3988	62892	Type 2 diabetes || id:ebi-a-GCST006867	0.377508	ebi-a-GCST006867
rs35703006	G	T	-0.0045	0.0098	0.6436	62892	Type 2 diabetes || id:ebi-a-GCST006867	0.204197	ebi-a-GCST006867
rs10108398	G	A	-0.0092	0.0088	0.2991	62892	Type 2 diabetes || id:ebi-a-GCST006867	0.276318	ebi-a-GCST006867
rs13279148	G	A	0.0092	0.0108	0.3956	62892	Type 2 diabetes || id:ebi-a-GCST006867	0.156177	ebi-a-GCST006867
rs6474958	G	A	0.0087	0.008	0.2775	62892	Type 2 diabetes || id:ebi-a-GCST006867	0.583796	ebi-a-GCST006867
rs60884758	C	T	0.0013	0.0104	0.8987	62892	Type 2 diabetes || id:ebi-a-GCST006867	0.171791	ebi-a-GCST006867
rs606117	G	A	-0.0001	0.0086	0.9877	62892	Type 2 diabetes || id:ebi-a-GCST006867	0.692559	ebi-a-GCST006867
rs62532512	A	C	-0.0033	0.008	0.675199	62892	Type 2 diabetes || id:ebi-a-GCST006867	0.538284	ebi-a-GCST006867
rs573933	T	C	-0.0331	0.0139	0.01741	62892	Type 2 diabetes || id:ebi-a-GCST006867	0.0892953	ebi-a-GCST006867
rs892686	A	G	-0.0074	0.0079	0.3479	62892	Type 2 diabetes || id:ebi-a-GCST006867	0.4766	ebi-a-GCST006867
rs11597105	A	G	0.0169	0.0112	0.1316	62892	Type 2 diabetes || id:ebi-a-GCST006867	0.138225	ebi-a-GCST006867
rs12261792	T	G	0.0056	0.0098	0.5681	62892	Type 2 diabetes || id:ebi-a-GCST006867	0.190339	ebi-a-GCST006867
rs7073658	G	T	-0.005	0.0081	0.5305	62892	Type 2 diabetes || id:ebi-a-GCST006867	0.608529	ebi-a-GCST006867
rs112617308	T	C	0.0038	0.0132	0.771101	62892	Type 2 diabetes || id:ebi-a-GCST006867	0.0982042	ebi-a-GCST006867
rs112381107	C	T	0.0304	0.0182	0.0943996	62892	Type 2 diabetes || id:ebi-a-GCST006867	0.0487023	ebi-a-GCST006867
rs1264476	G	T	-0.0052	0.0098	0.5949	62892	Type 2 diabetes || id:ebi-a-GCST006867	0.792443	ebi-a-GCST006867
rs6469506	T	A	-0.0232	0.0081	0.00388097	62892	Type 2 diabetes || id:ebi-a-GCST006867	0.390804	ebi-a-GCST006867
rs118104867	C	T	0.0255	0.0179	0.154	62892	Type 2 diabetes || id:ebi-a-GCST006867	0.049244	ebi-a-GCST006867
rs2166943	C	A	0.0219	0.0079	0.005745	62892	Type 2 diabetes || id:ebi-a-GCST006867	0.575715	ebi-a-GCST006867
rs74757828	A	T	0.004	0.0156	0.7967	62892	Type 2 diabetes || id:ebi-a-GCST006867	0.0669357	ebi-a-GCST006867
rs10119172	C	G	-0.002	0.0104	0.8463	62892	Type 2 diabetes || id:ebi-a-GCST006867	0.162766	ebi-a-GCST006867
rs10123122	G	C	0.0287	0.017	0.0914892	62892	Type 2 diabetes || id:ebi-a-GCST006867	0.0552067	ebi-a-GCST006867
rs10810043	G	A	0.0068	0.0081	0.3998	62892	Type 2 diabetes || id:ebi-a-GCST006867	0.62547	ebi-a-GCST006867
rs34985298	G	A	0.0023	0.0084	0.780601	62892	Type 2 diabetes || id:ebi-a-GCST006867	0.320701	ebi-a-GCST006867
rs961091	G	A	-0.0025	0.008	0.7587	62892	Type 2 diabetes || id:ebi-a-GCST006867	0.407765	ebi-a-GCST006867
rs28603357	T	C	-0.0462	0.0188	0.0140201	62892	Type 2 diabetes || id:ebi-a-GCST006867	0.0469163	ebi-a-GCST006867
rs17067892	C	T	0.0058	0.0152	0.7035	62892	Type 2 diabetes || id:ebi-a-GCST006867	0.0710592	ebi-a-GCST006867
rs79585701	A	C	-0.014	0.011	0.2049	62892	Type 2 diabetes || id:ebi-a-GCST006867	0.155332	ebi-a-GCST006867
rs12679709	C	G	-0.0088	0.0081	0.2746	62892	Type 2 diabetes || id:ebi-a-GCST006867	0.284505	ebi-a-GCST006867
rs74303178	T	C	-0.0017	0.0086	0.8421	62892	Type 2 diabetes || id:ebi-a-GCST006867	0.293078	ebi-a-GCST006867
rs823424	G	A	-0.0049	0.0095	0.6074	62892	Type 2 diabetes || id:ebi-a-GCST006867	0.21905	ebi-a-GCST006867
rs7784490	G	C	0.0223	0.008	0.00544804	62892	Type 2 diabetes || id:ebi-a-GCST006867	0.623314	ebi-a-GCST006867
rs2172426	T	C	0.0033	0.008	0.6774	62892	Type 2 diabetes || id:ebi-a-GCST006867	0.561082	ebi-a-GCST006867
rs3758087	C	T	-0.004	0.0083	0.6354	62892	Type 2 diabetes || id:ebi-a-GCST006867	0.668902	ebi-a-GCST006867
rs1416041	A	C	0.0275	0.0113	0.0154099	62892	Type 2 diabetes || id:ebi-a-GCST006867	0.13162	ebi-a-GCST006867
rs1549633	A	C	-0.0108	0.0111	0.3288	62892	Type 2 diabetes || id:ebi-a-GCST006867	0.148096	ebi-a-GCST006867
rs9349825	A	G	0.0023	0.0093	0.8046	62892	Type 2 diabetes || id:ebi-a-GCST006867	0.263979	ebi-a-GCST006867
rs62414802	C	T	-0.0251	0.0083	0.00236597	62892	Type 2 diabetes || id:ebi-a-GCST006867	0.341421	ebi-a-GCST006867
rs9345899	A	G	0.0005	0.0125	0.967	62892	Type 2 diabetes || id:ebi-a-GCST006867	0.11015	ebi-a-GCST006867
rs1923415	A	G	-0.0049	0.0118	0.6754	62892	Type 2 diabetes || id:ebi-a-GCST006867	0.123861	ebi-a-GCST006867
rs4532474	G	A	0.0008	0.0115	0.9443	62892	Type 2 diabetes || id:ebi-a-GCST006867	0.129738	ebi-a-GCST006867
rs10952110	G	T	-0.0006	0.0079	0.9418	62892	Type 2 diabetes || id:ebi-a-GCST006867	0.45299	ebi-a-GCST006867
rs17168302	G	A	0.0037	0.0144	0.7942	62892	Type 2 diabetes || id:ebi-a-GCST006867	0.0649165	ebi-a-GCST006867
rs6890185	C	T	-0.0172	0.0083	0.0382701	62892	Type 2 diabetes || id:ebi-a-GCST006867	0.670111	ebi-a-GCST006867
rs17167098	G	A	-0.026	0.0113	0.0218298	62892	Type 2 diabetes || id:ebi-a-GCST006867	0.139918	ebi-a-GCST006867
rs322296	G	A	0.0195	0.0122	0.1097	62892	Type 2 diabetes || id:ebi-a-GCST006867	0.115988	ebi-a-GCST006867
rs117020988	C	T	0.0328	0.0177	0.0644793	62892	Type 2 diabetes || id:ebi-a-GCST006867	0.0506229	ebi-a-GCST006867
rs12537781	T	C	0.0053	0.009	0.552	62892	Type 2 diabetes || id:ebi-a-GCST006867	0.257957	ebi-a-GCST006867
rs4990837	G	A	0.005	0.0111	0.6526	62892	Type 2 diabetes || id:ebi-a-GCST006867	0.853183	ebi-a-GCST006867
rs2034589	G	C	-0.0157	0.0096	0.1015	62892	Type 2 diabetes || id:ebi-a-GCST006867	0.218915	ebi-a-GCST006867
rs35161940	T	C	-0.0017	0.0123	0.892	62892	Type 2 diabetes || id:ebi-a-GCST006867	0.114958	ebi-a-GCST006867
rs7226487	A	G	-0.0021	0.0079	0.792399	62892	Type 2 diabetes || id:ebi-a-GCST006867	0.466644	ebi-a-GCST006867
rs77627087	C	G	-0.0149	0.0102	0.1426	62892	Type 2 diabetes || id:ebi-a-GCST006867	0.18507	ebi-a-GCST006867
rs59663348	G	A	0.0142	0.0097	0.1431	62892	Type 2 diabetes || id:ebi-a-GCST006867	0.200997	ebi-a-GCST006867
rs2103510	G	A	0.0161	0.0115	0.163	62892	Type 2 diabetes || id:ebi-a-GCST006867	0.132278	ebi-a-GCST006867
rs60775321	T	C	0.0053	0.0089	0.5531	62892	Type 2 diabetes || id:ebi-a-GCST006867	0.309129	ebi-a-GCST006867
rs4792380	A	T	-0.0102	0.0175	0.558799	62892	Type 2 diabetes || id:ebi-a-GCST006867	0.0513025	ebi-a-GCST006867
rs789069	A	C	0.0073	0.0104	0.4836	62892	Type 2 diabetes || id:ebi-a-GCST006867	0.169779	ebi-a-GCST006867
rs2833528	T	C	0.0137	0.0081	0.091679	62892	Type 2 diabetes || id:ebi-a-GCST006867	0.631886	ebi-a-GCST006867
rs1882775	A	G	0.003	0.0099	0.759401	62892	Type 2 diabetes || id:ebi-a-GCST006867	0.200711	ebi-a-GCST006867
rs34619204	G	A	-0.0105	0.0099	0.2905	62892	Type 2 diabetes || id:ebi-a-GCST006867	0.197048	ebi-a-GCST006867
rs881532	G	A	-0.0137	0.0078	0.0811204	62892	Type 2 diabetes || id:ebi-a-GCST006867	0.514523	ebi-a-GCST006867
rs720439	G	A	-0.0108	0.009	0.2324	62892	Type 2 diabetes || id:ebi-a-GCST006867	0.746847	ebi-a-GCST006867
rs136761	A	G	0.0004	0.0081	0.9624	62892	Type 2 diabetes || id:ebi-a-GCST006867	0.610654	ebi-a-GCST006867
rs1929743	T	C	0.0062	0.0082	0.4478	62892	Type 2 diabetes || id:ebi-a-GCST006867	0.342738	ebi-a-GCST006867
rs503751	C	G	-0.0026	0.0079	0.736801	62892	Type 2 diabetes || id:ebi-a-GCST006867	0.475828	ebi-a-GCST006867
rs7104872	G	A	-0.0047	0.0101	0.6407	62892	Type 2 diabetes || id:ebi-a-GCST006867	0.184601	ebi-a-GCST006867
rs78056098	G	T	-0.0005	0.0083	0.9505	62892	Type 2 diabetes || id:ebi-a-GCST006867	0.352886	ebi-a-GCST006867
rs10750258	C	A	-0.006	0.008	0.4562	62892	Type 2 diabetes || id:ebi-a-GCST006867	0.60308	ebi-a-GCST006867
rs9567264	C	T	-0.013	0.0086	0.1284	62892	Type 2 diabetes || id:ebi-a-GCST006867	0.302858	ebi-a-GCST006867
rs6494306	A	G	-0.0283	0.0085	0.000935492	62892	Type 2 diabetes || id:ebi-a-GCST006867	0.220936	ebi-a-GCST006867
rs10090365	G	A	-0.0104	0.0079	0.1886	62892	Type 2 diabetes || id:ebi-a-GCST006867	0.454817	ebi-a-GCST006867
rs1571225	T	C	-0.0051	0.0113	0.6498	62892	Type 2 diabetes || id:ebi-a-GCST006867	0.861371	ebi-a-GCST006867
rs9348442	C	T	-0.0285	0.0147	0.0519398	62892	Type 2 diabetes || id:ebi-a-GCST006867	0.0764209	ebi-a-GCST006867
rs209813	G	A	-0.0053	0.0118	0.6516	62892	Type 2 diabetes || id:ebi-a-GCST006867	0.122709	ebi-a-GCST006867
rs34302036	G	A	0.0186	0.0079	0.0192801	62892	Type 2 diabetes || id:ebi-a-GCST006867	0.581376	ebi-a-GCST006867
rs17235252	T	C	0.0064	0.0125	0.6081	62892	Type 2 diabetes || id:ebi-a-GCST006867	0.0925879	ebi-a-GCST006867
rs11764382	A	G	-0.0268	0.0102	0.00837298	62892	Type 2 diabetes || id:ebi-a-GCST006867	0.181516	ebi-a-GCST006867
rs3017103	G	A	0.0031	0.0103	0.763199	62892	Type 2 diabetes || id:ebi-a-GCST006867	0.819624	ebi-a-GCST006867
rs949341	A	G	0.0064	0.0077	0.4077	62892	Type 2 diabetes || id:ebi-a-GCST006867	0.660008	ebi-a-GCST006867
rs2875322	C	T	0.0198	0.0097	0.0413504	62892	Type 2 diabetes || id:ebi-a-GCST006867	0.791939	ebi-a-GCST006867
rs3733511	A	G	-0.0158	0.0086	0.0654501	62892	Type 2 diabetes || id:ebi-a-GCST006867	0.299012	ebi-a-GCST006867
rs11730038	G	A	0.0054	0.0092	0.555	62892	Type 2 diabetes || id:ebi-a-GCST006867	0.23582	ebi-a-GCST006867
rs2892880	G	A	-0.0106	0.0091	0.2449	62892	Type 2 diabetes || id:ebi-a-GCST006867	0.246409	ebi-a-GCST006867
rs17582787	A	G	-0.0068	0.011	0.5378	62892	Type 2 diabetes || id:ebi-a-GCST006867	0.14367	ebi-a-GCST006867
rs11586026	A	T	0.0134	0.016	0.4024	62892	Type 2 diabetes || id:ebi-a-GCST006867	0.0647667	ebi-a-GCST006867
rs11166257	G	T	0.0072	0.0116	0.536701	62892	Type 2 diabetes || id:ebi-a-GCST006867	0.867954	ebi-a-GCST006867
rs1241171	G	A	0.0088	0.0097	0.3661	62892	Type 2 diabetes || id:ebi-a-GCST006867	0.208065	ebi-a-GCST006867
rs61806997	T	C	0.002	0.0096	0.8327	62892	Type 2 diabetes || id:ebi-a-GCST006867	0.21372	ebi-a-GCST006867
rs57872228	C	T	0.0014	0.0109	0.9006	62892	Type 2 diabetes || id:ebi-a-GCST006867	0.153094	ebi-a-GCST006867
rs66746423	C	T	-0.0071	0.0112	0.5248	62892	Type 2 diabetes || id:ebi-a-GCST006867	0.144106	ebi-a-GCST006867
rs12566247	T	A	0.0088	0.0083	0.2895	62892	Type 2 diabetes || id:ebi-a-GCST006867	0.338973	ebi-a-GCST006867
rs638542	A	G	-0.0048	0.0085	0.5683	62892	Type 2 diabetes || id:ebi-a-GCST006867	0.715724	ebi-a-GCST006867
rs3860225	A	G	0.0078	0.0112	0.4861	62892	Type 2 diabetes || id:ebi-a-GCST006867	0.137814	ebi-a-GCST006867
rs12566975	T	C	-0.0149	0.0078	0.0576806	62892	Type 2 diabetes || id:ebi-a-GCST006867	0.482923	ebi-a-GCST006867
rs12404135	A	G	-0.0155	0.0119	0.1915	62892	Type 2 diabetes || id:ebi-a-GCST006867	0.123902	ebi-a-GCST006867
rs7555878	G	A	0.0005	0.0088	0.9591	62892	Type 2 diabetes || id:ebi-a-GCST006867	0.738048	ebi-a-GCST006867
rs12760724	A	C	0.0168	0.0074	0.0240198	62892	Type 2 diabetes || id:ebi-a-GCST006867	0.3804	ebi-a-GCST006867
rs2050911	G	A	0.0031	0.0086	0.715501	62892	Type 2 diabetes || id:ebi-a-GCST006867	0.295702	ebi-a-GCST006867
rs1929912	A	T	0.0116	0.009	0.1977	62892	Type 2 diabetes || id:ebi-a-GCST006867	0.730209	ebi-a-GCST006867
rs3008582	T	C	0.0052	0.0109	0.634	62892	Type 2 diabetes || id:ebi-a-GCST006867	0.15026	ebi-a-GCST006867
rs3819978	C	T	0.0005	0.0175	0.9759	62892	Type 2 diabetes || id:ebi-a-GCST006867	0.0531925	ebi-a-GCST006867
rs12989336	G	A	-0.0116	0.0083	0.1618	62892	Type 2 diabetes || id:ebi-a-GCST006867	0.335914	ebi-a-GCST006867
rs61771805	A	T	-0.0156	0.0096	0.1054	62892	Type 2 diabetes || id:ebi-a-GCST006867	0.211903	ebi-a-GCST006867
rs10495392	T	C	-0.0015	0.012	0.9002	62892	Type 2 diabetes || id:ebi-a-GCST006867	0.88478	ebi-a-GCST006867
rs79968172	G	A	0.017	0.0168	0.3098	62892	Type 2 diabetes || id:ebi-a-GCST006867	0.0571237	ebi-a-GCST006867
rs16840310	G	A	-0.0008	0.0081	0.9194	62892	Type 2 diabetes || id:ebi-a-GCST006867	0.639332	ebi-a-GCST006867
rs4669806	G	T	-0.0097	0.0088	0.2742	62892	Type 2 diabetes || id:ebi-a-GCST006867	0.270167	ebi-a-GCST006867
rs4567981	T	A	0.0056	0.008	0.484	62892	Type 2 diabetes || id:ebi-a-GCST006867	0.427993	ebi-a-GCST006867
rs4537857	T	C	-0.0154	0.0085	0.0719499	62892	Type 2 diabetes || id:ebi-a-GCST006867	0.294967	ebi-a-GCST006867
rs9788306	C	T	-0.0094	0.0085	0.2663	62892	Type 2 diabetes || id:ebi-a-GCST006867	0.297822	ebi-a-GCST006867
rs9529719	C	T	-0.0001	0.0086	0.9896	62892	Type 2 diabetes || id:ebi-a-GCST006867	0.695369	ebi-a-GCST006867
rs9573937	A	G	-0.0163	0.0098	0.0984895	62892	Type 2 diabetes || id:ebi-a-GCST006867	0.19953	ebi-a-GCST006867
rs11034576	A	G	0.0107	0.015	0.4735	62892	Type 2 diabetes || id:ebi-a-GCST006867	0.0738036	ebi-a-GCST006867
rs2187447	A	C	-0.0165	0.0158	0.2959	62892	Type 2 diabetes || id:ebi-a-GCST006867	0.0657442	ebi-a-GCST006867
rs10787984	G	C	0.0097	0.0101	0.3372	62892	Type 2 diabetes || id:ebi-a-GCST006867	0.184869	ebi-a-GCST006867
rs1035691	G	A	0.0104	0.0082	0.2039	62892	Type 2 diabetes || id:ebi-a-GCST006867	0.644594	ebi-a-GCST006867
rs11022995	A	G	-0.0007	0.0078	0.9289	62892	Type 2 diabetes || id:ebi-a-GCST006867	0.533452	ebi-a-GCST006867
rs77193512	A	G	0.001	0.0099	0.9159	62892	Type 2 diabetes || id:ebi-a-GCST006867	0.187391	ebi-a-GCST006867
rs11228830	A	G	0.0216	0.0157	0.1674	62892	Type 2 diabetes || id:ebi-a-GCST006867	0.0687513	ebi-a-GCST006867
rs10501370	C	T	-0.0086	0.0183	0.637101	62892	Type 2 diabetes || id:ebi-a-GCST006867	0.0468149	ebi-a-GCST006867
rs663262	C	T	-0.0071	0.0174	0.6836	62892	Type 2 diabetes || id:ebi-a-GCST006867	0.947155	ebi-a-GCST006867
rs11841382	G	T	0.0046	0.0146	0.752501	62892	Type 2 diabetes || id:ebi-a-GCST006867	0.0776438	ebi-a-GCST006867
rs9603208	G	T	0.0063	0.0127	0.6187	62892	Type 2 diabetes || id:ebi-a-GCST006867	0.105838	ebi-a-GCST006867
rs17586763	T	C	-0.0661	0.0195	0.000681993	62892	Type 2 diabetes || id:ebi-a-GCST006867	0.0433379	ebi-a-GCST006867
rs11006576	A	G	-0.0088	0.0078	0.2603	62892	Type 2 diabetes || id:ebi-a-GCST006867	0.492372	ebi-a-GCST006867
rs15256	C	T	-0.0219	0.0136	0.1069	62892	Type 2 diabetes || id:ebi-a-GCST006867	0.0940642	ebi-a-GCST006867
rs4463806	C	T	0.0044	0.0094	0.64	62892	Type 2 diabetes || id:ebi-a-GCST006867	0.771436	ebi-a-GCST006867
rs7302582	G	C	0.025	0.0171	0.1431	62892	Type 2 diabetes || id:ebi-a-GCST006867	0.0545804	ebi-a-GCST006867
rs2286384	C	G	-0.0008	0.0079	0.9152	62892	Type 2 diabetes || id:ebi-a-GCST006867	0.468446	ebi-a-GCST006867
rs12863463	G	A	-0.0013	0.0149	0.9312	62892	Type 2 diabetes || id:ebi-a-GCST006867	0.0738483	ebi-a-GCST006867
rs2025938	G	A	-0.0131	0.0143	0.361	62892	Type 2 diabetes || id:ebi-a-GCST006867	0.0819102	ebi-a-GCST006867
rs1515761	C	T	-0.0032	0.0117	0.780899	62892	Type 2 diabetes || id:ebi-a-GCST006867	0.863868	ebi-a-GCST006867
rs2290844	C	T	0.0196	0.0143	0.1688	62892	Type 2 diabetes || id:ebi-a-GCST006867	0.0771159	ebi-a-GCST006867
rs2032031	G	A	-0.0092	0.0079	0.244	62892	Type 2 diabetes || id:ebi-a-GCST006867	0.512404	ebi-a-GCST006867
rs10781552	C	T	0.0146	0.0084	0.0846798	62892	Type 2 diabetes || id:ebi-a-GCST006867	0.306736	ebi-a-GCST006867
rs2884897	A	G	-0.0061	0.0188	0.746299	62892	Type 2 diabetes || id:ebi-a-GCST006867	0.0459119	ebi-a-GCST006867
rs11027642	C	T	-0.0094	0.0119	0.4326	62892	Type 2 diabetes || id:ebi-a-GCST006867	0.122674	ebi-a-GCST006867
rs143662916	C	T	-0.0047	0.017	0.7819	62892	Type 2 diabetes || id:ebi-a-GCST006867	0.0569051	ebi-a-GCST006867
rs4073731	T	C	-0.0018	0.011	0.8704	62892	Type 2 diabetes || id:ebi-a-GCST006867	0.150415	ebi-a-GCST006867
rs1867876	T	C	-0.0098	0.0086	0.2546	62892	Type 2 diabetes || id:ebi-a-GCST006867	0.283614	ebi-a-GCST006867
rs2336448	T	C	0.021	0.008	0.00880096	62892	Type 2 diabetes || id:ebi-a-GCST006867	0.386389	ebi-a-GCST006867
rs1980561	A	G	-0.0078	0.0081	0.3375	62892	Type 2 diabetes || id:ebi-a-GCST006867	0.371098	ebi-a-GCST006867
rs2370083	G	T	-0.0044	0.013	0.734	62892	Type 2 diabetes || id:ebi-a-GCST006867	0.102062	ebi-a-GCST006867
rs789068	G	A	0.0083	0.0104	0.4251	62892	Type 2 diabetes || id:ebi-a-GCST006867	0.169516	ebi-a-GCST006867
rs4629039	A	T	0.0076	0.0087	0.3815	62892	Type 2 diabetes || id:ebi-a-GCST006867	0.652158	ebi-a-GCST006867
rs12611395	G	A	0.0037	0.0131	0.7802	62892	Type 2 diabetes || id:ebi-a-GCST006867	0.90854	ebi-a-GCST006867
rs4277593	G	A	0.0137	0.0078	0.0811596	62892	Type 2 diabetes || id:ebi-a-GCST006867	0.49817	ebi-a-GCST006867
rs113054641	G	A	0.0002	0.0155	0.9892	62892	Type 2 diabetes || id:ebi-a-GCST006867	0.0682314	ebi-a-GCST006867
rs2154047	A	C	0.0166	0.0144	0.2476	62892	Type 2 diabetes || id:ebi-a-GCST006867	0.917492	ebi-a-GCST006867
rs11630875	T	C	-0.0037	0.0103	0.722301	62892	Type 2 diabetes || id:ebi-a-GCST006867	0.17543	ebi-a-GCST006867
rs61060922	T	G	-0.0067	0.0174	0.6995	62892	Type 2 diabetes || id:ebi-a-GCST006867	0.0537821	ebi-a-GCST006867
rs8063430	T	C	0.0142	0.0168	0.3992	62892	Type 2 diabetes || id:ebi-a-GCST006867	0.0556526	ebi-a-GCST006867
rs12921100	T	A	-0.0208	0.0086	0.0152999	62892	Type 2 diabetes || id:ebi-a-GCST006867	0.703711	ebi-a-GCST006867
rs8100692	T	C	-0.005	0.0079	0.5264	62892	Type 2 diabetes || id:ebi-a-GCST006867	0.424277	ebi-a-GCST006867
rs731534	C	G	0.0115	0.012	0.3401	62892	Type 2 diabetes || id:ebi-a-GCST006867	0.119428	ebi-a-GCST006867
rs1287018	G	A	-0.0038	0.0101	0.7076	62892	Type 2 diabetes || id:ebi-a-GCST006867	0.183079	ebi-a-GCST006867
rs2206482	T	G	-0.0169	0.0078	0.0310299	62892	Type 2 diabetes || id:ebi-a-GCST006867	0.443239	ebi-a-GCST006867
rs62206502	A	C	0.0056	0.0079	0.4805	62892	Type 2 diabetes || id:ebi-a-GCST006867	0.544793	ebi-a-GCST006867
rs6515626	G	A	-0.0048	0.0173	0.7788	62892	Type 2 diabetes || id:ebi-a-GCST006867	0.0430419	ebi-a-GCST006867
rs4822728	T	C	0.0056	0.008	0.4839	62892	Type 2 diabetes || id:ebi-a-GCST006867	0.386575	ebi-a-GCST006867
rs4822789	G	C	0.0005	0.0082	0.9502	62892	Type 2 diabetes || id:ebi-a-GCST006867	0.342863	ebi-a-GCST006867
rs134366	A	G	0.0042	0.0172	0.8049	62892	Type 2 diabetes || id:ebi-a-GCST006867	0.946841	ebi-a-GCST006867
rs4798126	G	A	0.0021	0.0112	0.8478	62892	Type 2 diabetes || id:ebi-a-GCST006867	0.14489	ebi-a-GCST006867
rs78143293	A	G	-0.0069	0.0109	0.5233	62892	Type 2 diabetes || id:ebi-a-GCST006867	0.154426	ebi-a-GCST006867
rs12977163	G	C	-0.0169	0.0081	0.0379901	62892	Type 2 diabetes || id:ebi-a-GCST006867	0.376991	ebi-a-GCST006867
rs918449	G	A	0.0007	0.015	0.965	62892	Type 2 diabetes || id:ebi-a-GCST006867	0.928054	ebi-a-GCST006867
rs59936925	A	T	0.0249	0.0137	0.0694001	62892	Type 2 diabetes || id:ebi-a-GCST006867	0.0875399	ebi-a-GCST006867
rs6092149	A	T	0.0003	0.0079	0.9652	62892	Type 2 diabetes || id:ebi-a-GCST006867	0.427815	ebi-a-GCST006867
rs6062862	A	G	-0.0018	0.0128	0.8867	62892	Type 2 diabetes || id:ebi-a-GCST006867	0.110139	ebi-a-GCST006867
rs12603364	T	C	-0.0022	0.0122	0.8577	62892	Type 2 diabetes || id:ebi-a-GCST006867	0.118788	ebi-a-GCST006867
rs8901	C	T	0.0049	0.0081	0.541499	62892	Type 2 diabetes || id:ebi-a-GCST006867	0.38619	ebi-a-GCST006867
rs9959718	G	A	0.0106	0.0091	0.2444	62892	Type 2 diabetes || id:ebi-a-GCST006867	0.251509	ebi-a-GCST006867
rs10417872	G	T	-0.0027	0.0088	0.755699	62892	Type 2 diabetes || id:ebi-a-GCST006867	0.724816	ebi-a-GCST006867
rs12974142	G	A	0.0086	0.0124	0.4919	62892	Type 2 diabetes || id:ebi-a-GCST006867	0.106913	ebi-a-GCST006867
rs2831909	C	T	-0.0077	0.0136	0.572499	62892	Type 2 diabetes || id:ebi-a-GCST006867	0.910057	ebi-a-GCST006867
rs5994253	A	G	0.0078	0.0105	0.4571	62892	Type 2 diabetes || id:ebi-a-GCST006867	0.164007	ebi-a-GCST006867
rs17519472	C	T	-0.0021	0.0112	0.8541	62892	Type 2 diabetes || id:ebi-a-GCST006867	0.142773	ebi-a-GCST006867
rs2058609	G	A	-0.0007	0.0083	0.9285	62892	Type 2 diabetes || id:ebi-a-GCST006867	0.65768	ebi-a-GCST006867
rs11992182	A	C	0.0096	0.0087	0.274	62892	Type 2 diabetes || id:ebi-a-GCST006867	0.27303	ebi-a-GCST006867
rs10774377	G	A	-0.0017	0.0085	0.8391	62892	Type 2 diabetes || id:ebi-a-GCST006867	0.698958	ebi-a-GCST006867
rs10829821	T	C	0.0111	0.0128	0.3876	62892	Type 2 diabetes || id:ebi-a-GCST006867	0.100354	ebi-a-GCST006867
rs117151453	G	C	0.0056	0.0172	0.7431	62892	Type 2 diabetes || id:ebi-a-GCST006867	0.0553844	ebi-a-GCST006867
rs12825290	C	G	-0.0097	0.016	0.544201	62892	Type 2 diabetes || id:ebi-a-GCST006867	0.0649456	ebi-a-GCST006867
rs4793970	A	G	0.0125	0.0087	0.1517	62892	Type 2 diabetes || id:ebi-a-GCST006867	0.285821	ebi-a-GCST006867
rs34417064	A	G	-0.0004	0.0079	0.9553	62892	Type 2 diabetes || id:ebi-a-GCST006867	0.500417	ebi-a-GCST006867
rs4797169	T	C	-0.001	0.0092	0.9135	62892	Type 2 diabetes || id:ebi-a-GCST006867	0.244677	ebi-a-GCST006867
rs76181748	C	T	-0.0026	0.0115	0.8197	62892	Type 2 diabetes || id:ebi-a-GCST006867	0.138349	ebi-a-GCST006867
rs16938435	T	C	-0.0131	0.0149	0.3776	62892	Type 2 diabetes || id:ebi-a-GCST006867	0.0745266	ebi-a-GCST006867
rs2482516	C	T	-0.0066	0.0097	0.4986	62892	Type 2 diabetes || id:ebi-a-GCST006867	0.202881	ebi-a-GCST006867
rs4129395	G	A	0.0022	0.0079	0.7805	62892	Type 2 diabetes || id:ebi-a-GCST006867	0.438814	ebi-a-GCST006867
rs12341505	G	A	0.0118	0.0119	0.3195	62892	Type 2 diabetes || id:ebi-a-GCST006867	0.131694	ebi-a-GCST006867
rs2450745	A	C	0.0068	0.0142	0.6311	62892	Type 2 diabetes || id:ebi-a-GCST006867	0.0858157	ebi-a-GCST006867
rs3900776	G	A	0.0104	0.0153	0.497299	62892	Type 2 diabetes || id:ebi-a-GCST006867	0.0697907	ebi-a-GCST006867
rs12336782	T	C	0.0034	0.0135	0.801	62892	Type 2 diabetes || id:ebi-a-GCST006867	0.092546	ebi-a-GCST006867
rs11243416	T	C	-0.0022	0.0131	0.8685	62892	Type 2 diabetes || id:ebi-a-GCST006867	0.0983543	ebi-a-GCST006867
rs10904722	C	T	-0.0102	0.0081	0.2082	62892	Type 2 diabetes || id:ebi-a-GCST006867	0.318055	ebi-a-GCST006867
rs61841503	G	A	-0.0198	0.0105	0.0602296	62892	Type 2 diabetes || id:ebi-a-GCST006867	0.168151	ebi-a-GCST006867
rs1145877	G	A	-0.0071	0.011	0.516699	62892	Type 2 diabetes || id:ebi-a-GCST006867	0.851661	ebi-a-GCST006867
rs7000472	G	A	-0.0025	0.0081	0.759799	62892	Type 2 diabetes || id:ebi-a-GCST006867	0.602314	ebi-a-GCST006867
rs10976229	T	G	0.0096	0.0114	0.4001	62892	Type 2 diabetes || id:ebi-a-GCST006867	0.13461	ebi-a-GCST006867
rs72776570	C	A	0.0013	0.0135	0.9253	62892	Type 2 diabetes || id:ebi-a-GCST006867	0.0927012	ebi-a-GCST006867
rs10904297	A	G	-0.0155	0.0214	0.4698	62892	Type 2 diabetes || id:ebi-a-GCST006867	0.0340974	ebi-a-GCST006867
rs11599763	C	T	-0.014	0.0079	0.0779992	62892	Type 2 diabetes || id:ebi-a-GCST006867	0.620387	ebi-a-GCST006867
rs112893842	T	C	0.0013	0.012	0.914	62892	Type 2 diabetes || id:ebi-a-GCST006867	0.12268	ebi-a-GCST006867
rs736744	T	C	-0.0021	0.008	0.792	62892	Type 2 diabetes || id:ebi-a-GCST006867	0.604211	ebi-a-GCST006867
rs1331592	G	C	-0.0023	0.0094	0.8055	62892	Type 2 diabetes || id:ebi-a-GCST006867	0.774873	ebi-a-GCST006867
rs2104588	C	T	-0.006	0.0126	0.6329	62892	Type 2 diabetes || id:ebi-a-GCST006867	0.892173	ebi-a-GCST006867
rs57665991	C	G	0.0028	0.0091	0.7552	62892	Type 2 diabetes || id:ebi-a-GCST006867	0.296174	ebi-a-GCST006867
rs11709800	T	C	0.0101	0.0091	0.2698	62892	Type 2 diabetes || id:ebi-a-GCST006867	0.246835	ebi-a-GCST006867
rs10938938	A	G	-0.0082	0.01	0.4126	62892	Type 2 diabetes || id:ebi-a-GCST006867	0.809164	ebi-a-GCST006867
rs2175069	G	A	-0.0024	0.0082	0.7648	62892	Type 2 diabetes || id:ebi-a-GCST006867	0.613587	ebi-a-GCST006867
rs61791565	T	C	0.0002	0.0081	0.9772	62892	Type 2 diabetes || id:ebi-a-GCST006867	0.414395	ebi-a-GCST006867
rs11736617	G	A	0.0253	0.0109	0.02053	62892	Type 2 diabetes || id:ebi-a-GCST006867	0.123098	ebi-a-GCST006867
rs13239072	G	A	-0.0052	0.009	0.5598	62892	Type 2 diabetes || id:ebi-a-GCST006867	0.259033	ebi-a-GCST006867
rs57254474	G	A	-0.0047	0.0092	0.6102	62892	Type 2 diabetes || id:ebi-a-GCST006867	0.239192	ebi-a-GCST006867
rs28418786	C	G	-0.0027	0.0114	0.8107	62892	Type 2 diabetes || id:ebi-a-GCST006867	0.135589	ebi-a-GCST006867
rs4452755	A	C	0.0112	0.0086	0.1949	62892	Type 2 diabetes || id:ebi-a-GCST006867	0.277019	ebi-a-GCST006867
rs10809135	C	T	-0.0048	0.0078	0.5394	62892	Type 2 diabetes || id:ebi-a-GCST006867	0.48591	ebi-a-GCST006867
rs6918730	A	G	-0.0135	0.0123	0.2717	62892	Type 2 diabetes || id:ebi-a-GCST006867	0.886707	ebi-a-GCST006867
rs9500080	C	T	0.0043	0.0095	0.6483	62892	Type 2 diabetes || id:ebi-a-GCST006867	0.220992	ebi-a-GCST006867
rs2428166	G	A	-0.0018	0.0175	0.9194	62892	Type 2 diabetes || id:ebi-a-GCST006867	0.0535093	ebi-a-GCST006867
rs12731	A	G	-0.0085	0.0079	0.282	62892	Type 2 diabetes || id:ebi-a-GCST006867	0.437258	ebi-a-GCST006867
rs16847942	G	T	0.0096	0.0181	0.5945	62892	Type 2 diabetes || id:ebi-a-GCST006867	0.0489455	ebi-a-GCST006867
rs2240542	C	T	-0.0079	0.0087	0.3655	62892	Type 2 diabetes || id:ebi-a-GCST006867	0.284026	ebi-a-GCST006867
rs73031978	C	G	0.0027	0.0133	0.8415	62892	Type 2 diabetes || id:ebi-a-GCST006867	0.0962199	ebi-a-GCST006867
rs989682	A	G	0.0192	0.0079	0.0158201	62892	Type 2 diabetes || id:ebi-a-GCST006867	0.296654	ebi-a-GCST006867
rs73002572	G	C	0.0339	0.0211	0.1082	62892	Type 2 diabetes || id:ebi-a-GCST006867	0.0344362	ebi-a-GCST006867
rs77041968	A	G	-0.0088	0.0118	0.4586	62892	Type 2 diabetes || id:ebi-a-GCST006867	0.126964	ebi-a-GCST006867
rs13421739	C	G	0.0119	0.0155	0.4404	62892	Type 2 diabetes || id:ebi-a-GCST006867	0.0649216	ebi-a-GCST006867
rs11691923	G	A	0.0118	0.0079	0.1349	62892	Type 2 diabetes || id:ebi-a-GCST006867	0.458374	ebi-a-GCST006867
rs9852893	G	C	0.0122	0.0086	0.1554	62892	Type 2 diabetes || id:ebi-a-GCST006867	0.705398	ebi-a-GCST006867
rs76373661	G	A	0.0264	0.0114	0.0198399	62892	Type 2 diabetes || id:ebi-a-GCST006867	0.136775	ebi-a-GCST006867
rs2686326	T	C	0.017	0.0082	0.0380601	62892	Type 2 diabetes || id:ebi-a-GCST006867	0.352512	ebi-a-GCST006867
rs12118202	T	C	0.0068	0.0097	0.4809	62892	Type 2 diabetes || id:ebi-a-GCST006867	0.208943	ebi-a-GCST006867
rs792108	C	T	0.0005	0.0082	0.9543	62892	Type 2 diabetes || id:ebi-a-GCST006867	0.644919	ebi-a-GCST006867
rs35776111	T	C	0.03	0.0087	0.000539299	62892	Type 2 diabetes || id:ebi-a-GCST006867	0.708274	ebi-a-GCST006867
rs12467198	C	T	-0.0047	0.0083	0.5766	62892	Type 2 diabetes || id:ebi-a-GCST006867	0.340239	ebi-a-GCST006867
rs62251337	G	A	-0.0192	0.0095	0.0421396	62892	Type 2 diabetes || id:ebi-a-GCST006867	0.779836	ebi-a-GCST006867
rs967319	T	C	0.0055	0.0091	0.5474	62892	Type 2 diabetes || id:ebi-a-GCST006867	0.243742	ebi-a-GCST006867
rs13068444	A	G	-0.0009	0.0104	0.9322	62892	Type 2 diabetes || id:ebi-a-GCST006867	0.176193	ebi-a-GCST006867
rs10964441	G	A	0.0156	0.0178	0.3811	62892	Type 2 diabetes || id:ebi-a-GCST006867	0.0513399	ebi-a-GCST006867
rs7019909	T	C	0.0032	0.0115	0.7824	62892	Type 2 diabetes || id:ebi-a-GCST006867	0.104226	ebi-a-GCST006867
rs55707116	C	A	0.0094	0.0131	0.4748	62892	Type 2 diabetes || id:ebi-a-GCST006867	0.0994157	ebi-a-GCST006867
rs2933324	G	A	0.0137	0.0087	0.1174	62892	Type 2 diabetes || id:ebi-a-GCST006867	0.719767	ebi-a-GCST006867
rs61249479	A	C	0.0154	0.0136	0.2571	62892	Type 2 diabetes || id:ebi-a-GCST006867	0.0879142	ebi-a-GCST006867
rs12684609	T	C	-0.0018	0.01	0.8548	62892	Type 2 diabetes || id:ebi-a-GCST006867	0.190542	ebi-a-GCST006867
rs62448869	T	A	-0.0056	0.0078	0.473301	62892	Type 2 diabetes || id:ebi-a-GCST006867	0.426632	ebi-a-GCST006867
rs957755	T	G	-0.0206	0.0095	0.0295801	62892	Type 2 diabetes || id:ebi-a-GCST006867	0.180786	ebi-a-GCST006867
rs2952020	A	G	-0.0028	0.0088	0.750601	62892	Type 2 diabetes || id:ebi-a-GCST006867	0.725479	ebi-a-GCST006867
rs11098863	A	T	-0.0084	0.0079	0.282	62892	Type 2 diabetes || id:ebi-a-GCST006867	0.500657	ebi-a-GCST006867
rs62397761	A	G	0.0084	0.0089	0.3451	62892	Type 2 diabetes || id:ebi-a-GCST006867	0.266754	ebi-a-GCST006867
rs34187114	C	A	0.0027	0.0108	0.8048	62892	Type 2 diabetes || id:ebi-a-GCST006867	0.155772	ebi-a-GCST006867
rs3812426	A	G	0.0069	0.0096	0.4712	62892	Type 2 diabetes || id:ebi-a-GCST006867	0.768874	ebi-a-GCST006867
rs2317372	T	C	-0.0126	0.0079	0.1116	62892	Type 2 diabetes || id:ebi-a-GCST006867	0.575475	ebi-a-GCST006867
rs55744759	A	G	0.0072	0.0122	0.555199	62892	Type 2 diabetes || id:ebi-a-GCST006867	0.116787	ebi-a-GCST006867
rs11755180	C	G	0.0031	0.0079	0.6944	62892	Type 2 diabetes || id:ebi-a-GCST006867	0.495022	ebi-a-GCST006867
rs7766680	G	C	0.0095	0.0081	0.2392	62892	Type 2 diabetes || id:ebi-a-GCST006867	0.276614	ebi-a-GCST006867
rs9347879	T	C	0.0081	0.0078	0.2994	62892	Type 2 diabetes || id:ebi-a-GCST006867	0.467707	ebi-a-GCST006867
rs6958419	C	T	0.0159	0.0079	0.0427297	62892	Type 2 diabetes || id:ebi-a-GCST006867	0.475918	ebi-a-GCST006867
rs12668619	A	G	-0.006	0.0081	0.4605	62892	Type 2 diabetes || id:ebi-a-GCST006867	0.360691	ebi-a-GCST006867
rs17291611	A	G	-0.0026	0.0104	0.7992	62892	Type 2 diabetes || id:ebi-a-GCST006867	0.175176	ebi-a-GCST006867
rs7098347	G	A	-0.0052	0.008	0.5112	62892	Type 2 diabetes || id:ebi-a-GCST006867	0.39235	ebi-a-GCST006867
rs4294381	C	T	-0.0104	0.0097	0.2821	62892	Type 2 diabetes || id:ebi-a-GCST006867	0.799676	ebi-a-GCST006867
rs893394	G	A	-0.0075	0.008	0.3495	62892	Type 2 diabetes || id:ebi-a-GCST006867	0.449	ebi-a-GCST006867
rs10166469	C	T	0.0134	0.0091	0.1411	62892	Type 2 diabetes || id:ebi-a-GCST006867	0.743141	ebi-a-GCST006867
rs16861661	G	A	-0.0045	0.0157	0.7732	62892	Type 2 diabetes || id:ebi-a-GCST006867	0.0688467	ebi-a-GCST006867
rs35233670	T	C	0.0129	0.0079	0.1016	62892	Type 2 diabetes || id:ebi-a-GCST006867	0.447064	ebi-a-GCST006867
rs757872	C	G	0.0128	0.01	0.2005	62892	Type 2 diabetes || id:ebi-a-GCST006867	0.775577	ebi-a-GCST006867
rs61973590	C	G	-0.009	0.0087	0.3019	62892	Type 2 diabetes || id:ebi-a-GCST006867	0.291018	ebi-a-GCST006867
rs7960664	A	G	0.0112	0.0114	0.3266	62892	Type 2 diabetes || id:ebi-a-GCST006867	0.854654	ebi-a-GCST006867
rs56970041	T	G	-0.0108	0.0128	0.3959	62892	Type 2 diabetes || id:ebi-a-GCST006867	0.106342	ebi-a-GCST006867
rs11079158	T	C	-0.0121	0.0092	0.1858	62892	Type 2 diabetes || id:ebi-a-GCST006867	0.239309	ebi-a-GCST006867
rs8076666	G	A	-0.0139	0.0125	0.2686	62892	Type 2 diabetes || id:ebi-a-GCST006867	0.893908	ebi-a-GCST006867
rs61267978	T	C	-0.009	0.0116	0.4413	62892	Type 2 diabetes || id:ebi-a-GCST006867	0.13203	ebi-a-GCST006867
rs12964517	G	A	0.0187	0.0084	0.02651	62892	Type 2 diabetes || id:ebi-a-GCST006867	0.322967	ebi-a-GCST006867
rs12458218	T	C	0.0123	0.0102	0.2269	62892	Type 2 diabetes || id:ebi-a-GCST006867	0.171038	ebi-a-GCST006867
rs73074665	A	T	0.0083	0.0151	0.5807	62892	Type 2 diabetes || id:ebi-a-GCST006867	0.0724051	ebi-a-GCST006867
rs10274562	C	T	0.0154	0.0081	0.0574394	62892	Type 2 diabetes || id:ebi-a-GCST006867	0.349693	ebi-a-GCST006867
rs1830029	G	C	-0.0001	0.0109	0.9948	62892	Type 2 diabetes || id:ebi-a-GCST006867	0.815822	ebi-a-GCST006867
rs10950694	C	T	-0.005	0.008	0.5325	62892	Type 2 diabetes || id:ebi-a-GCST006867	0.580416	ebi-a-GCST006867
rs13179700	C	T	0.0083	0.0082	0.3121	62892	Type 2 diabetes || id:ebi-a-GCST006867	0.657759	ebi-a-GCST006867
rs1643968	T	C	-0.005	0.0086	0.558399	62892	Type 2 diabetes || id:ebi-a-GCST006867	0.300898	ebi-a-GCST006867
rs7725895	A	G	0.0234	0.0158	0.1376	62892	Type 2 diabetes || id:ebi-a-GCST006867	0.0644302	ebi-a-GCST006867
rs78753150	A	C	-0.0127	0.0166	0.4444	62892	Type 2 diabetes || id:ebi-a-GCST006867	0.0598259	ebi-a-GCST006867
rs7341608	T	C	-0.0163	0.0099	0.0987507	62892	Type 2 diabetes || id:ebi-a-GCST006867	0.188437	ebi-a-GCST006867
rs12513188	G	A	0.0099	0.0099	0.3185	62892	Type 2 diabetes || id:ebi-a-GCST006867	0.194717	ebi-a-GCST006867
rs28889936	A	C	-0.0236	0.0146	0.1068	62892	Type 2 diabetes || id:ebi-a-GCST006867	0.0746024	ebi-a-GCST006867
rs6846512	C	T	-0.015	0.0112	0.1799	62892	Type 2 diabetes || id:ebi-a-GCST006867	0.859625	ebi-a-GCST006867
rs7697240	C	T	0.0201	0.0179	0.2613	62892	Type 2 diabetes || id:ebi-a-GCST006867	0.949025	ebi-a-GCST006867
rs10065321	T	C	-0.0119	0.008	0.1351	62892	Type 2 diabetes || id:ebi-a-GCST006867	0.416902	ebi-a-GCST006867
rs4490371	T	C	0.0073	0.0083	0.3741	62892	Type 2 diabetes || id:ebi-a-GCST006867	0.340152	ebi-a-GCST006867
rs7561370	C	T	-0.0136	0.0116	0.2397	62892	Type 2 diabetes || id:ebi-a-GCST006867	0.871138	ebi-a-GCST006867
rs72982915	C	T	0.0469	0.0184	0.01087	62892	Type 2 diabetes || id:ebi-a-GCST006867	0.0461935	ebi-a-GCST006867
rs4347804	G	A	-0.0026	0.0199	0.8976	62892	Type 2 diabetes || id:ebi-a-GCST006867	0.958952	ebi-a-GCST006867
rs290772	G	A	-0.0103	0.0149	0.4888	62892	Type 2 diabetes || id:ebi-a-GCST006867	0.0753633	ebi-a-GCST006867
rs4849717	T	A	-0.0297	0.0188	0.1149	62892	Type 2 diabetes || id:ebi-a-GCST006867	0.0454945	ebi-a-GCST006867
rs62191117	A	G	-0.0176	0.0098	0.0732403	62892	Type 2 diabetes || id:ebi-a-GCST006867	0.208627	ebi-a-GCST006867
rs2442778	A	G	0.0028	0.0182	0.8763	62892	Type 2 diabetes || id:ebi-a-GCST006867	0.952208	ebi-a-GCST006867
rs2081023	A	G	-0.0151	0.0122	0.2175	62892	Type 2 diabetes || id:ebi-a-GCST006867	0.117627	ebi-a-GCST006867
rs6923842	T	C	0.0171	0.0099	0.0836508	62892	Type 2 diabetes || id:ebi-a-GCST006867	0.18739	ebi-a-GCST006867
rs6930661	C	T	-0.0014	0.0157	0.9269	62892	Type 2 diabetes || id:ebi-a-GCST006867	0.0739047	ebi-a-GCST006867
rs233486	G	A	0.0092	0.0114	0.4186	62892	Type 2 diabetes || id:ebi-a-GCST006867	0.866247	ebi-a-GCST006867
rs12208226	C	A	0.0208	0.0142	0.1448	62892	Type 2 diabetes || id:ebi-a-GCST006867	0.0810611	ebi-a-GCST006867
rs7742829	C	T	0.0161	0.0079	0.0430101	62892	Type 2 diabetes || id:ebi-a-GCST006867	0.401616	ebi-a-GCST006867
rs13192624	T	C	0.0113	0.0087	0.194	62892	Type 2 diabetes || id:ebi-a-GCST006867	0.280816	ebi-a-GCST006867
rs6953849	A	G	0.0003	0.0111	0.9754	62892	Type 2 diabetes || id:ebi-a-GCST006867	0.145471	ebi-a-GCST006867
rs62504452	A	G	-0.0069	0.0104	0.507	62892	Type 2 diabetes || id:ebi-a-GCST006867	0.173188	ebi-a-GCST006867
rs1569853	T	C	0.0039	0.0108	0.7201	62892	Type 2 diabetes || id:ebi-a-GCST006867	0.15359	ebi-a-GCST006867
rs6899771	A	G	0.0335	0.0137	0.0141	62892	Type 2 diabetes || id:ebi-a-GCST006867	0.0869805	ebi-a-GCST006867
rs11961899	G	A	-0.0024	0.0087	0.7858	62892	Type 2 diabetes || id:ebi-a-GCST006867	0.288046	ebi-a-GCST006867
rs41816	A	G	-0.0129	0.0091	0.1572	62892	Type 2 diabetes || id:ebi-a-GCST006867	0.252682	ebi-a-GCST006867
rs2729556	T	C	-0.0019	0.0078	0.807	62892	Type 2 diabetes || id:ebi-a-GCST006867	0.469633	ebi-a-GCST006867
rs11766971	C	T	0.004	0.0078	0.6126	62892	Type 2 diabetes || id:ebi-a-GCST006867	0.527662	ebi-a-GCST006867
rs66714985	A	C	0.0085	0.0152	0.5779	62892	Type 2 diabetes || id:ebi-a-GCST006867	0.0707804	ebi-a-GCST006867
rs10233278	T	C	0.0421	0.0079	9.82607e-08	62892	Type 2 diabetes || id:ebi-a-GCST006867	0.422074	ebi-a-GCST006867
rs62467127	C	T	-0.0058	0.0173	0.739701	62892	Type 2 diabetes || id:ebi-a-GCST006867	0.0542345	ebi-a-GCST006867
rs2952251	G	A	0.0148	0.0091	0.1025	62892	Type 2 diabetes || id:ebi-a-GCST006867	0.740647	ebi-a-GCST006867
rs17708276	A	G	-0.0271	0.0116	0.0195799	62892	Type 2 diabetes || id:ebi-a-GCST006867	0.133559	ebi-a-GCST006867
rs11990279	T	C	-0.0224	0.0094	0.01725	62892	Type 2 diabetes || id:ebi-a-GCST006867	0.239478	ebi-a-GCST006867
rs4904512	T	C	0.0089	0.0101	0.3811	62892	Type 2 diabetes || id:ebi-a-GCST006867	0.179911	ebi-a-GCST006867
rs12911842	A	T	-0.0041	0.0121	0.7335	62892	Type 2 diabetes || id:ebi-a-GCST006867	0.121362	ebi-a-GCST006867
rs77845139	A	G	0.0037	0.009	0.6831	62892	Type 2 diabetes || id:ebi-a-GCST006867	0.257232	ebi-a-GCST006867
rs62024432	C	T	-0.0141	0.0129	0.2766	62892	Type 2 diabetes || id:ebi-a-GCST006867	0.101841	ebi-a-GCST006867
rs10048062	C	T	0.0076	0.0118	0.5158	62892	Type 2 diabetes || id:ebi-a-GCST006867	0.126543	ebi-a-GCST006867
rs13258851	A	G	0.0107	0.013	0.4089	62892	Type 2 diabetes || id:ebi-a-GCST006867	0.100734	ebi-a-GCST006867
rs35179274	C	T	-0.0063	0.0093	0.4951	62892	Type 2 diabetes || id:ebi-a-GCST006867	0.235066	ebi-a-GCST006867
rs2913110	T	C	0.0021	0.008	0.7905	62892	Type 2 diabetes || id:ebi-a-GCST006867	0.587789	ebi-a-GCST006867
rs7923280	T	A	-0.0072	0.0081	0.3749	62892	Type 2 diabetes || id:ebi-a-GCST006867	0.621846	ebi-a-GCST006867
rs7975087	C	A	-0.0008	0.0091	0.9265	62892	Type 2 diabetes || id:ebi-a-GCST006867	0.244095	ebi-a-GCST006867
rs17096874	C	T	0.0054	0.0106	0.6061	62892	Type 2 diabetes || id:ebi-a-GCST006867	0.164084	ebi-a-GCST006867
rs8005030	C	T	-0.0148	0.0084	0.0762009	62892	Type 2 diabetes || id:ebi-a-GCST006867	0.319656	ebi-a-GCST006867
rs2160994	C	T	-0.01	0.0082	0.2217	62892	Type 2 diabetes || id:ebi-a-GCST006867	0.64527	ebi-a-GCST006867
rs1997204	C	T	0.0435	0.0173	0.0116799	62892	Type 2 diabetes || id:ebi-a-GCST006867	0.944104	ebi-a-GCST006867
rs1403396	A	T	-0.0013	0.0094	0.8898	62892	Type 2 diabetes || id:ebi-a-GCST006867	0.225754	ebi-a-GCST006867
rs9578457	G	A	0.0075	0.0174	0.6658	62892	Type 2 diabetes || id:ebi-a-GCST006867	0.0535284	ebi-a-GCST006867
rs9574096	A	T	0.0064	0.0081	0.4269	62892	Type 2 diabetes || id:ebi-a-GCST006867	0.357121	ebi-a-GCST006867
rs79535861	A	C	-0.0043	0.0134	0.7461	62892	Type 2 diabetes || id:ebi-a-GCST006867	0.0914634	ebi-a-GCST006867
rs2706242	G	C	-0.005	0.0134	0.7069	62892	Type 2 diabetes || id:ebi-a-GCST006867	0.0943361	ebi-a-GCST006867
rs2997412	G	A	-0.0016	0.0083	0.8485	62892	Type 2 diabetes || id:ebi-a-GCST006867	0.664532	ebi-a-GCST006867
rs9602779	A	C	0.0182	0.0101	0.0706399	62892	Type 2 diabetes || id:ebi-a-GCST006867	0.187237	ebi-a-GCST006867
rs77564310	A	C	0.0209	0.0098	0.0328503	62892	Type 2 diabetes || id:ebi-a-GCST006867	0.197471	ebi-a-GCST006867
rs12930556	C	T	-0.0073	0.0079	0.3543	62892	Type 2 diabetes || id:ebi-a-GCST006867	0.446717	ebi-a-GCST006867
rs35555519	C	G	0.0061	0.0141	0.6648	62892	Type 2 diabetes || id:ebi-a-GCST006867	0.0823253	ebi-a-GCST006867
rs7148504	T	G	0.0072	0.0084	0.3887	62892	Type 2 diabetes || id:ebi-a-GCST006867	0.672628	ebi-a-GCST006867
rs8028558	A	G	0.0047	0.0079	0.5547	62892	Type 2 diabetes || id:ebi-a-GCST006867	0.404992	ebi-a-GCST006867
rs2715439	T	C	-0.008	0.0078	0.3091	62892	Type 2 diabetes || id:ebi-a-GCST006867	0.545779	ebi-a-GCST006867
rs6046522	C	T	0.0012	0.0089	0.8924	62892	Type 2 diabetes || id:ebi-a-GCST006867	0.253494	ebi-a-GCST006867
rs2835874	T	C	0.0169	0.0148	0.2554	62892	Type 2 diabetes || id:ebi-a-GCST006867	0.0731077	ebi-a-GCST006867
rs2159863	A	G	-0.009	0.0096	0.3475	62892	Type 2 diabetes || id:ebi-a-GCST006867	0.210473	ebi-a-GCST006867
rs12512971	A	C	-0.0115	0.0198	0.561699	62892	Type 2 diabetes || id:ebi-a-GCST006867	0.0398887	ebi-a-GCST006867
rs1511453	A	G	0.0304	0.016	0.0577803	62892	Type 2 diabetes || id:ebi-a-GCST006867	0.0601055	ebi-a-GCST006867
rs10028567	C	T	-0.0068	0.0137	0.6172	62892	Type 2 diabetes || id:ebi-a-GCST006867	0.0898935	ebi-a-GCST006867
rs11725156	T	G	0.0194	0.0079	0.0142001	62892	Type 2 diabetes || id:ebi-a-GCST006867	0.572578	ebi-a-GCST006867
rs12642039	C	T	-0.0072	0.0081	0.3782	62892	Type 2 diabetes || id:ebi-a-GCST006867	0.65237	ebi-a-GCST006867
rs2702387	G	A	0.0102	0.0082	0.2174	62892	Type 2 diabetes || id:ebi-a-GCST006867	0.663307	ebi-a-GCST006867
rs336138	G	T	0.0052	0.0107	0.6246	62892	Type 2 diabetes || id:ebi-a-GCST006867	0.162291	ebi-a-GCST006867
rs2642760	G	C	0.0078	0.008	0.3319	62892	Type 2 diabetes || id:ebi-a-GCST006867	0.365793	ebi-a-GCST006867
rs1842454	G	A	0.0012	0.0094	0.8938	62892	Type 2 diabetes || id:ebi-a-GCST006867	0.226737	ebi-a-GCST006867
rs10074000	T	C	0.0043	0.0075	0.567	62892	Type 2 diabetes || id:ebi-a-GCST006867	0.401934	ebi-a-GCST006867
rs1901739	G	T	0.0087	0.0079	0.2711	62892	Type 2 diabetes || id:ebi-a-GCST006867	0.533354	ebi-a-GCST006867
rs1948423	T	A	0.0193	0.0086	0.0247002	62892	Type 2 diabetes || id:ebi-a-GCST006867	0.303655	ebi-a-GCST006867
rs985416	T	C	0.0068	0.01	0.4956	62892	Type 2 diabetes || id:ebi-a-GCST006867	0.807549	ebi-a-GCST006867
rs2322265	C	T	0.0149	0.0086	0.0818691	62892	Type 2 diabetes || id:ebi-a-GCST006867	0.241622	ebi-a-GCST006867
rs6854026	C	T	0.0045	0.0079	0.5683	62892	Type 2 diabetes || id:ebi-a-GCST006867	0.479041	ebi-a-GCST006867
rs2332027	A	G	-0.0012	0.0074	0.8717	62892	Type 2 diabetes || id:ebi-a-GCST006867	0.517617	ebi-a-GCST006867
rs2731794	C	T	-0.0164	0.0159	0.3016	62892	Type 2 diabetes || id:ebi-a-GCST006867	0.066227	ebi-a-GCST006867
rs2561116	T	G	0.0043	0.0132	0.7431	62892	Type 2 diabetes || id:ebi-a-GCST006867	0.0993042	ebi-a-GCST006867
rs36057338	G	T	-0.0256	0.0157	0.1033	62892	Type 2 diabetes || id:ebi-a-GCST006867	0.0679531	ebi-a-GCST006867
rs160061	G	A	-0.0042	0.0078	0.5927	62892	Type 2 diabetes || id:ebi-a-GCST006867	0.505963	ebi-a-GCST006867
rs712981	A	C	0.0071	0.008	0.3749	62892	Type 2 diabetes || id:ebi-a-GCST006867	0.401938	ebi-a-GCST006867
rs35362464	C	A	0.0132	0.0105	0.2071	62892	Type 2 diabetes || id:ebi-a-GCST006867	0.168733	ebi-a-GCST006867
rs894996	C	A	-0.0285	0.0149	0.0548605	62892	Type 2 diabetes || id:ebi-a-GCST006867	0.0761316	ebi-a-GCST006867
rs7666190	A	C	-0.0061	0.0174	0.724101	62892	Type 2 diabetes || id:ebi-a-GCST006867	0.946256	ebi-a-GCST006867
rs10044993	A	C	-0.0021	0.0112	0.8527	62892	Type 2 diabetes || id:ebi-a-GCST006867	0.857467	ebi-a-GCST006867
rs1153990	A	G	-0.0139	0.0093	0.1346	62892	Type 2 diabetes || id:ebi-a-GCST006867	0.233309	ebi-a-GCST006867
rs4146507	C	T	-0.028	0.0096	0.00354601	62892	Type 2 diabetes || id:ebi-a-GCST006867	0.217211	ebi-a-GCST006867
rs13020688	G	A	-0.0024	0.0081	0.7701	62892	Type 2 diabetes || id:ebi-a-GCST006867	0.383628	ebi-a-GCST006867
rs16863365	A	G	0.0165	0.0116	0.1546	62892	Type 2 diabetes || id:ebi-a-GCST006867	0.129184	ebi-a-GCST006867
rs2113833	C	T	-0.0026	0.0197	0.8954	62892	Type 2 diabetes || id:ebi-a-GCST006867	0.958584	ebi-a-GCST006867
rs4428215	G	A	0.0033	0.0092	0.7171	62892	Type 2 diabetes || id:ebi-a-GCST006867	0.2268	ebi-a-GCST006867
rs8028026	G	A	-0.0016	0.0125	0.8966	62892	Type 2 diabetes || id:ebi-a-GCST006867	0.888461	ebi-a-GCST006867
rs4247078	G	C	-0.0045	0.0082	0.578	62892	Type 2 diabetes || id:ebi-a-GCST006867	0.656273	ebi-a-GCST006867
rs118030283	G	A	0.0071	0.0171	0.679	62892	Type 2 diabetes || id:ebi-a-GCST006867	0.0549215	ebi-a-GCST006867
rs11642826	G	C	0.0111	0.0173	0.5221	62892	Type 2 diabetes || id:ebi-a-GCST006867	0.0531785	ebi-a-GCST006867
rs16962433	A	T	0.016	0.0132	0.2247	62892	Type 2 diabetes || id:ebi-a-GCST006867	0.0946925	ebi-a-GCST006867
rs3005511	G	A	-0.0055	0.0082	0.4993	62892	Type 2 diabetes || id:ebi-a-GCST006867	0.664635	ebi-a-GCST006867
rs57091572	A	G	0.0255	0.0109	0.0189802	62892	Type 2 diabetes || id:ebi-a-GCST006867	0.153497	ebi-a-GCST006867
rs34561138	G	A	-0.0162	0.0159	0.3104	62892	Type 2 diabetes || id:ebi-a-GCST006867	0.0661511	ebi-a-GCST006867
rs7220558	A	T	0.0079	0.008	0.3184	62892	Type 2 diabetes || id:ebi-a-GCST006867	0.411083	ebi-a-GCST006867
rs12125734	G	T	0.0049	0.0132	0.710799	62892	Type 2 diabetes || id:ebi-a-GCST006867	0.0988698	ebi-a-GCST006867
rs16843660	A	G	0.0415	0.018	0.0211101	62892	Type 2 diabetes || id:ebi-a-GCST006867	0.0471023	ebi-a-GCST006867
rs4429415	C	T	0.0067	0.0082	0.4119	62892	Type 2 diabetes || id:ebi-a-GCST006867	0.330913	ebi-a-GCST006867
rs6795673	C	T	-0.0048	0.0076	0.5273	62892	Type 2 diabetes || id:ebi-a-GCST006867	0.444239	ebi-a-GCST006867
rs922773	C	T	-0.0404	0.0105	0.000111699	62892	Type 2 diabetes || id:ebi-a-GCST006867	0.140427	ebi-a-GCST006867
rs68093214	C	T	0.0042	0.0091	0.6425	62892	Type 2 diabetes || id:ebi-a-GCST006867	0.248725	ebi-a-GCST006867
rs2399304	T	C	0.0006	0.0109	0.9586	62892	Type 2 diabetes || id:ebi-a-GCST006867	0.849627	ebi-a-GCST006867
rs1553971	T	G	-0.0109	0.011	0.3227	62892	Type 2 diabetes || id:ebi-a-GCST006867	0.149315	ebi-a-GCST006867
rs12046884	A	G	0.0163	0.0114	0.1524	62892	Type 2 diabetes || id:ebi-a-GCST006867	0.113753	ebi-a-GCST006867
rs1884466	C	T	-0.0026	0.0081	0.746899	62892	Type 2 diabetes || id:ebi-a-GCST006867	0.383525	ebi-a-GCST006867
rs74101919	T	C	0.0109	0.0101	0.2796	62892	Type 2 diabetes || id:ebi-a-GCST006867	0.183386	ebi-a-GCST006867
rs17474256	G	A	-0.0434	0.0132	0.001009	62892	Type 2 diabetes || id:ebi-a-GCST006867	0.0981936	ebi-a-GCST006867
rs12151423	G	A	-0.0062	0.0079	0.4309	62892	Type 2 diabetes || id:ebi-a-GCST006867	0.517019	ebi-a-GCST006867
rs12634544	T	C	-0.033	0.0092	0.000347896	62892	Type 2 diabetes || id:ebi-a-GCST006867	0.238925	ebi-a-GCST006867
rs6442336	T	C	-0.0226	0.0093	0.01525	62892	Type 2 diabetes || id:ebi-a-GCST006867	0.775358	ebi-a-GCST006867
rs1768152	C	T	-0.0034	0.011	0.760801	62892	Type 2 diabetes || id:ebi-a-GCST006867	0.853246	ebi-a-GCST006867
rs1010560	C	A	0.012	0.0085	0.1562	62892	Type 2 diabetes || id:ebi-a-GCST006867	0.299835	ebi-a-GCST006867
rs710230	C	T	-0.0236	0.0151	0.1187	62892	Type 2 diabetes || id:ebi-a-GCST006867	0.931791	ebi-a-GCST006867
rs13025464	C	T	-0.0121	0.0081	0.1356	62892	Type 2 diabetes || id:ebi-a-GCST006867	0.625854	ebi-a-GCST006867
rs13383270	C	G	0.006	0.0079	0.450001	62892	Type 2 diabetes || id:ebi-a-GCST006867	0.56822	ebi-a-GCST006867
rs11715853	G	A	0.0153	0.0086	0.0774301	62892	Type 2 diabetes || id:ebi-a-GCST006867	0.285448	ebi-a-GCST006867
rs4928024	G	A	-0.0018	0.0134	0.8959	62892	Type 2 diabetes || id:ebi-a-GCST006867	0.905825	ebi-a-GCST006867
rs6797051	C	T	0.0112	0.0119	0.3492	62892	Type 2 diabetes || id:ebi-a-GCST006867	0.122895	ebi-a-GCST006867
rs76784716	A	G	-0.0196	0.0156	0.2112	62892	Type 2 diabetes || id:ebi-a-GCST006867	0.0674643	ebi-a-GCST006867
rs2368224	T	G	0.0125	0.0223	0.5758	62892	Type 2 diabetes || id:ebi-a-GCST006867	0.0313745	ebi-a-GCST006867
rs17061716	G	C	-0.0041	0.0112	0.7166	62892	Type 2 diabetes || id:ebi-a-GCST006867	0.140971	ebi-a-GCST006867
rs55888180	C	G	-0.022	0.0145	0.1297	62892	Type 2 diabetes || id:ebi-a-GCST006867	0.0847875	ebi-a-GCST006867
rs17067076	G	A	-0.0032	0.0174	0.8535	62892	Type 2 diabetes || id:ebi-a-GCST006867	0.053436	ebi-a-GCST006867
rs7359994	C	T	0.0005	0.0082	0.9527	62892	Type 2 diabetes || id:ebi-a-GCST006867	0.643041	ebi-a-GCST006867
rs7294633	T	C	0.0014	0.0085	0.8725	62892	Type 2 diabetes || id:ebi-a-GCST006867	0.702161	ebi-a-GCST006867
rs1391597	C	T	-0.002	0.008	0.8035	62892	Type 2 diabetes || id:ebi-a-GCST006867	0.41259	ebi-a-GCST006867
rs7935775	T	A	-0.0045	0.0087	0.6023	62892	Type 2 diabetes || id:ebi-a-GCST006867	0.707552	ebi-a-GCST006867
rs11613919	G	T	-0.0076	0.0108	0.484	62892	Type 2 diabetes || id:ebi-a-GCST006867	0.16397	ebi-a-GCST006867
rs7155595	C	A	0.0086	0.0085	0.3113	62892	Type 2 diabetes || id:ebi-a-GCST006867	0.324186	ebi-a-GCST006867
rs17092615	G	A	-0.0084	0.0119	0.4787	62892	Type 2 diabetes || id:ebi-a-GCST006867	0.128126	ebi-a-GCST006867
rs911666	T	C	0.0019	0.0084	0.8215	62892	Type 2 diabetes || id:ebi-a-GCST006867	0.328475	ebi-a-GCST006867
rs11221428	T	C	0.0053	0.0104	0.6101	62892	Type 2 diabetes || id:ebi-a-GCST006867	0.171178	ebi-a-GCST006867
rs10502061	A	G	-0.0195	0.0143	0.1721	62892	Type 2 diabetes || id:ebi-a-GCST006867	0.0817215	ebi-a-GCST006867
rs2098844	T	C	-0.0026	0.0078	0.7362	62892	Type 2 diabetes || id:ebi-a-GCST006867	0.534225	ebi-a-GCST006867
rs10842464	C	T	0.0026	0.0079	0.740399	62892	Type 2 diabetes || id:ebi-a-GCST006867	0.576154	ebi-a-GCST006867
rs1044939	C	T	-0.0141	0.0145	0.3319	62892	Type 2 diabetes || id:ebi-a-GCST006867	0.080902	ebi-a-GCST006867
rs6563550	T	C	0.009	0.0139	0.5158	62892	Type 2 diabetes || id:ebi-a-GCST006867	0.0859691	ebi-a-GCST006867
rs542415	T	C	-0.0269	0.0084	0.00128401	62892	Type 2 diabetes || id:ebi-a-GCST006867	0.336465	ebi-a-GCST006867
rs10147907	T	G	0.0162	0.0138	0.2412	62892	Type 2 diabetes || id:ebi-a-GCST006867	0.0857946	ebi-a-GCST006867
rs10138457	T	C	-0.031	0.0158	0.0499103	62892	Type 2 diabetes || id:ebi-a-GCST006867	0.0662752	ebi-a-GCST006867
rs11620597	T	C	-0.0073	0.0155	0.6404	62892	Type 2 diabetes || id:ebi-a-GCST006867	0.0654432	ebi-a-GCST006867
rs72700702	T	C	-0.02	0.0117	0.0864908	62892	Type 2 diabetes || id:ebi-a-GCST006867	0.130442	ebi-a-GCST006867
rs12906958	C	T	-0.0096	0.0084	0.2561	62892	Type 2 diabetes || id:ebi-a-GCST006867	0.317968	ebi-a-GCST006867
rs11637981	T	G	0.0084	0.0079	0.2868	62892	Type 2 diabetes || id:ebi-a-GCST006867	0.540812	ebi-a-GCST006867
rs289410	A	G	-0.0078	0.009	0.3896	62892	Type 2 diabetes || id:ebi-a-GCST006867	0.749797	ebi-a-GCST006867
rs75768969	C	G	0.0075	0.0108	0.4882	62892	Type 2 diabetes || id:ebi-a-GCST006867	0.154147	ebi-a-GCST006867
rs8006832	G	T	-0.0282	0.0128	0.0272603	62892	Type 2 diabetes || id:ebi-a-GCST006867	0.10558	ebi-a-GCST006867
rs362417	G	C	0.0046	0.0087	0.5956	62892	Type 2 diabetes || id:ebi-a-GCST006867	0.281022	ebi-a-GCST006867
rs12590825	C	A	-0.0111	0.0081	0.1709	62892	Type 2 diabetes || id:ebi-a-GCST006867	0.377317	ebi-a-GCST006867
rs1508033	A	C	-0.0041	0.0081	0.6142	62892	Type 2 diabetes || id:ebi-a-GCST006867	0.362956	ebi-a-GCST006867
rs57079348	T	G	0.0173	0.0123	0.1623	62892	Type 2 diabetes || id:ebi-a-GCST006867	0.111158	ebi-a-GCST006867
rs9522712	T	C	0.0196	0.0109	0.0717398	62892	Type 2 diabetes || id:ebi-a-GCST006867	0.15436	ebi-a-GCST006867
rs912860	A	G	0.0175	0.0253	0.488599	62892	Type 2 diabetes || id:ebi-a-GCST006867	0.97496	ebi-a-GCST006867
rs2017373	C	T	0.0069	0.0081	0.3924	62892	Type 2 diabetes || id:ebi-a-GCST006867	0.370048	ebi-a-GCST006867
rs2114713	G	T	-0.001	0.0075	0.8926	62892	Type 2 diabetes || id:ebi-a-GCST006867	0.417618	ebi-a-GCST006867
rs72783037	C	A	0.0066	0.0098	0.502	62892	Type 2 diabetes || id:ebi-a-GCST006867	0.200422	ebi-a-GCST006867
rs7193624	T	C	-0.0068	0.01	0.499501	62892	Type 2 diabetes || id:ebi-a-GCST006867	0.848188	ebi-a-GCST006867
rs9981767	A	C	-0.0029	0.0085	0.733301	62892	Type 2 diabetes || id:ebi-a-GCST006867	0.315685	ebi-a-GCST006867
rs1205443	A	G	-0.0191	0.0084	0.0228302	62892	Type 2 diabetes || id:ebi-a-GCST006867	0.343283	ebi-a-GCST006867
rs66474973	G	T	0.0025	0.0121	0.835	62892	Type 2 diabetes || id:ebi-a-GCST006867	0.118548	ebi-a-GCST006867
rs11150282	T	C	-0.0054	0.0085	0.5279	62892	Type 2 diabetes || id:ebi-a-GCST006867	0.313894	ebi-a-GCST006867
rs11080063	G	A	-0.0042	0.0071	0.5572	62892	Type 2 diabetes || id:ebi-a-GCST006867	0.49137	ebi-a-GCST006867
rs9900242	A	G	-0.0008	0.008	0.916	62892	Type 2 diabetes || id:ebi-a-GCST006867	0.407252	ebi-a-GCST006867
rs34757988	G	C	-0.0191	0.0081	0.0176901	62892	Type 2 diabetes || id:ebi-a-GCST006867	0.386815	ebi-a-GCST006867
rs4985746	A	G	0.0052	0.0095	0.5838	62892	Type 2 diabetes || id:ebi-a-GCST006867	0.780401	ebi-a-GCST006867
rs9895850	T	C	-0.0124	0.0179	0.4882	62892	Type 2 diabetes || id:ebi-a-GCST006867	0.0499817	ebi-a-GCST006867
rs11655079	T	C	0.0012	0.0086	0.8916	62892	Type 2 diabetes || id:ebi-a-GCST006867	0.284371	ebi-a-GCST006867
rs206581	A	G	0.0073	0.0091	0.4231	62892	Type 2 diabetes || id:ebi-a-GCST006867	0.222592	ebi-a-GCST006867
rs2156611	T	C	0.0033	0.0079	0.6761	62892	Type 2 diabetes || id:ebi-a-GCST006867	0.478704	ebi-a-GCST006867
rs1496626	T	C	0.0066	0.0112	0.5561	62892	Type 2 diabetes || id:ebi-a-GCST006867	0.137872	ebi-a-GCST006867
rs8076323	A	G	0.0089	0.0089	0.3174	62892	Type 2 diabetes || id:ebi-a-GCST006867	0.255779	ebi-a-GCST006867
rs12458763	A	C	-0.0183	0.0152	0.2278	62892	Type 2 diabetes || id:ebi-a-GCST006867	0.0736192	ebi-a-GCST006867
rs67737557	C	G	-0.0167	0.0107	0.1195	62892	Type 2 diabetes || id:ebi-a-GCST006867	0.163161	ebi-a-GCST006867
rs6092684	A	T	-0.0074	0.0079	0.3457	62892	Type 2 diabetes || id:ebi-a-GCST006867	0.460625	ebi-a-GCST006867
rs4814689	C	T	0.0233	0.0143	0.1024	62892	Type 2 diabetes || id:ebi-a-GCST006867	0.0825194	ebi-a-GCST006867
rs1908593	T	C	-0.0022	0.0078	0.773599	62892	Type 2 diabetes || id:ebi-a-GCST006867	0.543412	ebi-a-GCST006867
rs672217	G	A	-0.0212	0.0118	0.0730702	62892	Type 2 diabetes || id:ebi-a-GCST006867	0.12842	ebi-a-GCST006867
rs7252711	G	A	-0.0007	0.0119	0.955	62892	Type 2 diabetes || id:ebi-a-GCST006867	0.871082	ebi-a-GCST006867
rs17619981	T	G	-0.0037	0.0131	0.7796	62892	Type 2 diabetes || id:ebi-a-GCST006867	0.0997203	ebi-a-GCST006867
rs60954665	T	G	-0.0046	0.0079	0.5624	62892	Type 2 diabetes || id:ebi-a-GCST006867	0.461767	ebi-a-GCST006867
rs6082461	C	A	-0.0084	0.0096	0.3813	62892	Type 2 diabetes || id:ebi-a-GCST006867	0.788708	ebi-a-GCST006867
rs7499539	A	G	-0.0128	0.0085	0.129	62892	Type 2 diabetes || id:ebi-a-GCST006867	0.304889	ebi-a-GCST006867
rs6496870	C	T	-0.0089	0.008	0.2628	62892	Type 2 diabetes || id:ebi-a-GCST006867	0.671066	ebi-a-GCST006867
rs12904405	A	G	-0.0063	0.0137	0.644401	62892	Type 2 diabetes || id:ebi-a-GCST006867	0.0899227	ebi-a-GCST006867
rs2585223	T	C	0.0062	0.0111	0.5761	62892	Type 2 diabetes || id:ebi-a-GCST006867	0.144008	ebi-a-GCST006867
rs488164	G	T	-0.0194	0.008	0.01509	62892	Type 2 diabetes || id:ebi-a-GCST006867	0.604031	ebi-a-GCST006867
rs16843578	C	T	0.0193	0.0132	0.144	62892	Type 2 diabetes || id:ebi-a-GCST006867	0.091523	ebi-a-GCST006867
rs12127733	G	A	-0.0196	0.0106	0.0646994	62892	Type 2 diabetes || id:ebi-a-GCST006867	0.175106	ebi-a-GCST006867
rs7595136	C	A	-0.0163	0.0175	0.3515	62892	Type 2 diabetes || id:ebi-a-GCST006867	0.0531299	ebi-a-GCST006867
rs1326854	C	T	0.0021	0.0089	0.8159	62892	Type 2 diabetes || id:ebi-a-GCST006867	0.265074	ebi-a-GCST006867
rs7514702	T	C	-0.0046	0.0103	0.655	62892	Type 2 diabetes || id:ebi-a-GCST006867	0.175833	ebi-a-GCST006867
rs1032598	G	A	-0.0057	0.0093	0.5437	62892	Type 2 diabetes || id:ebi-a-GCST006867	0.225693	ebi-a-GCST006867
rs73191479	C	T	0.028	0.0136	0.0396296	62892	Type 2 diabetes || id:ebi-a-GCST006867	0.0896292	ebi-a-GCST006867
rs57404562	C	A	0.001	0.0101	0.9219	62892	Type 2 diabetes || id:ebi-a-GCST006867	0.186112	ebi-a-GCST006867
rs10490280	C	T	0.0113	0.0092	0.2169	62892	Type 2 diabetes || id:ebi-a-GCST006867	0.238109	ebi-a-GCST006867
rs2249707	T	C	0.0066	0.0085	0.4353	62892	Type 2 diabetes || id:ebi-a-GCST006867	0.688133	ebi-a-GCST006867
rs6660520	G	A	-0.005	0.009	0.5776	62892	Type 2 diabetes || id:ebi-a-GCST006867	0.805289	ebi-a-GCST006867
rs2759329	A	G	-0.0019	0.0081	0.819	62892	Type 2 diabetes || id:ebi-a-GCST006867	0.616516	ebi-a-GCST006867
rs4654122	G	C	-0.0119	0.0078	0.1268	62892	Type 2 diabetes || id:ebi-a-GCST006867	0.566114	ebi-a-GCST006867
rs72893646	A	T	-0.0383	0.0109	0.000420204	62892	Type 2 diabetes || id:ebi-a-GCST006867	0.156201	ebi-a-GCST006867
rs3125832	A	C	0.0098	0.009	0.2763	62892	Type 2 diabetes || id:ebi-a-GCST006867	0.248623	ebi-a-GCST006867
rs2788271	G	T	-0.0103	0.0101	0.3076	62892	Type 2 diabetes || id:ebi-a-GCST006867	0.831572	ebi-a-GCST006867
rs1809136	C	G	-0.0047	0.015	0.753401	62892	Type 2 diabetes || id:ebi-a-GCST006867	0.927498	ebi-a-GCST006867
rs2374342	C	A	0.0003	0.0081	0.9721	62892	Type 2 diabetes || id:ebi-a-GCST006867	0.36006	ebi-a-GCST006867
rs4848741	G	A	-0.0029	0.0083	0.724399	62892	Type 2 diabetes || id:ebi-a-GCST006867	0.661062	ebi-a-GCST006867
rs12069354	C	T	0.0127	0.0157	0.4197	62892	Type 2 diabetes || id:ebi-a-GCST006867	0.0640767	ebi-a-GCST006867
rs12747505	G	A	0.0219	0.0097	0.0241002	62892	Type 2 diabetes || id:ebi-a-GCST006867	0.162847	ebi-a-GCST006867
rs716604	A	G	-0.0035	0.0102	0.7307	62892	Type 2 diabetes || id:ebi-a-GCST006867	0.179485	ebi-a-GCST006867
rs1519491	T	C	-0.0023	0.0072	0.746	62892	Type 2 diabetes || id:ebi-a-GCST006867	0.410916	ebi-a-GCST006867
rs13411045	T	C	-0.0048	0.0115	0.6805	62892	Type 2 diabetes || id:ebi-a-GCST006867	0.13469	ebi-a-GCST006867
rs6726833	C	A	-0.0007	0.0148	0.9608	62892	Type 2 diabetes || id:ebi-a-GCST006867	0.0736221	ebi-a-GCST006867
rs72809222	T	C	-0.0043	0.0089	0.6278	62892	Type 2 diabetes || id:ebi-a-GCST006867	0.261772	ebi-a-GCST006867
rs6828768	C	T	0.0027	0.0078	0.731799	62892	Type 2 diabetes || id:ebi-a-GCST006867	0.49547	ebi-a-GCST006867
rs17032291	T	C	-0.0059	0.0116	0.613999	62892	Type 2 diabetes || id:ebi-a-GCST006867	0.139605	ebi-a-GCST006867
rs9350083	T	G	-0.0029	0.0085	0.7302	62892	Type 2 diabetes || id:ebi-a-GCST006867	0.306045	ebi-a-GCST006867
rs113753996	T	C	0.0105	0.0134	0.4339	62892	Type 2 diabetes || id:ebi-a-GCST006867	0.0940464	ebi-a-GCST006867
rs7449320	C	A	-0.0095	0.0095	0.3167	62892	Type 2 diabetes || id:ebi-a-GCST006867	0.219011	ebi-a-GCST006867
rs17051335	C	T	0.0083	0.0153	0.588499	62892	Type 2 diabetes || id:ebi-a-GCST006867	0.0692402	ebi-a-GCST006867
rs1899291	T	C	0.0089	0.0117	0.4457	62892	Type 2 diabetes || id:ebi-a-GCST006867	0.871712	ebi-a-GCST006867
rs10000182	G	A	0.0008	0.018	0.9634	62892	Type 2 diabetes || id:ebi-a-GCST006867	0.048722	ebi-a-GCST006867
rs864093	A	C	-0.0001	0.0087	0.9909	62892	Type 2 diabetes || id:ebi-a-GCST006867	0.28128	ebi-a-GCST006867
rs10517600	G	T	0.0117	0.0078	0.1352	62892	Type 2 diabetes || id:ebi-a-GCST006867	0.473152	ebi-a-GCST006867
rs12522021	T	A	-0.0054	0.0136	0.6903	62892	Type 2 diabetes || id:ebi-a-GCST006867	0.091571	ebi-a-GCST006867
rs16884680	G	T	0.0034	0.0133	0.7966	62892	Type 2 diabetes || id:ebi-a-GCST006867	0.0943309	ebi-a-GCST006867
rs2136103	T	C	-0.0011	0.0084	0.8987	62892	Type 2 diabetes || id:ebi-a-GCST006867	0.322798	ebi-a-GCST006867
rs2074723	T	C	-0.0298	0.0177	0.0920111	62892	Type 2 diabetes || id:ebi-a-GCST006867	0.0519427	ebi-a-GCST006867
rs73130967	A	T	0.023	0.0117	0.0491304	62892	Type 2 diabetes || id:ebi-a-GCST006867	0.127564	ebi-a-GCST006867
rs17159861	C	T	-0.0019	0.012	0.8748	62892	Type 2 diabetes || id:ebi-a-GCST006867	0.116721	ebi-a-GCST006867
rs28696126	T	A	-0.0024	0.0115	0.8352	62892	Type 2 diabetes || id:ebi-a-GCST006867	0.868473	ebi-a-GCST006867
rs2613606	T	C	0.0217	0.008	0.00652905	62892	Type 2 diabetes || id:ebi-a-GCST006867	0.567169	ebi-a-GCST006867
rs75200530	T	G	0.0069	0.0181	0.702999	62892	Type 2 diabetes || id:ebi-a-GCST006867	0.0494749	ebi-a-GCST006867
rs1447205	C	G	0.0029	0.0081	0.7219	62892	Type 2 diabetes || id:ebi-a-GCST006867	0.607284	ebi-a-GCST006867
rs7015093	G	A	0.0059	0.0093	0.5285	62892	Type 2 diabetes || id:ebi-a-GCST006867	0.221097	ebi-a-GCST006867
rs11764871	G	T	0.0066	0.0086	0.4425	62892	Type 2 diabetes || id:ebi-a-GCST006867	0.291517	ebi-a-GCST006867
rs72647089	T	G	0.0047	0.0131	0.719999	62892	Type 2 diabetes || id:ebi-a-GCST006867	0.0980234	ebi-a-GCST006867
rs72647048	T	C	0.0065	0.0122	0.5954	62892	Type 2 diabetes || id:ebi-a-GCST006867	0.117126	ebi-a-GCST006867
rs4576377	C	A	0.0051	0.0081	0.5266	62892	Type 2 diabetes || id:ebi-a-GCST006867	0.612452	ebi-a-GCST006867
rs11979110	T	C	-0.0443	0.0071	4.90298e-10	62892	Type 2 diabetes || id:ebi-a-GCST006867	0.491016	ebi-a-GCST006867
rs73158814	C	G	0.0074	0.0154	0.633299	62892	Type 2 diabetes || id:ebi-a-GCST006867	0.0684486	ebi-a-GCST006867
rs62448871	C	A	-0.0047	0.008	0.5562	62892	Type 2 diabetes || id:ebi-a-GCST006867	0.427273	ebi-a-GCST006867
rs9403580	C	T	-0.0052	0.0128	0.6851	62892	Type 2 diabetes || id:ebi-a-GCST006867	0.101741	ebi-a-GCST006867
rs6934062	G	C	0.0118	0.0086	0.1692	62892	Type 2 diabetes || id:ebi-a-GCST006867	0.292396	ebi-a-GCST006867
rs17730011	G	A	-0.0114	0.0103	0.2671	62892	Type 2 diabetes || id:ebi-a-GCST006867	0.178428	ebi-a-GCST006867
rs75127669	C	A	-0.0149	0.0151	0.3233	62892	Type 2 diabetes || id:ebi-a-GCST006867	0.0718604	ebi-a-GCST006867
rs4073240	G	A	0.0035	0.0081	0.6631	62892	Type 2 diabetes || id:ebi-a-GCST006867	0.38705	ebi-a-GCST006867
rs2057922	C	G	0.0263	0.0132	0.04548	62892	Type 2 diabetes || id:ebi-a-GCST006867	0.902159	ebi-a-GCST006867
rs17086536	C	A	-0.0101	0.0137	0.462	62892	Type 2 diabetes || id:ebi-a-GCST006867	0.0906697	ebi-a-GCST006867
rs71564433	T	A	-0.0114	0.0099	0.2496	62892	Type 2 diabetes || id:ebi-a-GCST006867	0.195218	ebi-a-GCST006867
rs2050185	A	G	-0.0099	0.0081	0.2243	62892	Type 2 diabetes || id:ebi-a-GCST006867	0.6279	ebi-a-GCST006867
rs10782329	C	T	-0.0013	0.0088	0.8789	62892	Type 2 diabetes || id:ebi-a-GCST006867	0.281025	ebi-a-GCST006867
rs80309088	G	A	-0.0012	0.0121	0.9236	62892	Type 2 diabetes || id:ebi-a-GCST006867	0.119271	ebi-a-GCST006867
rs739151	G	C	0.0024	0.0079	0.7617	62892	Type 2 diabetes || id:ebi-a-GCST006867	0.540807	ebi-a-GCST006867
rs74847270	A	G	0.006	0.0132	0.6476	62892	Type 2 diabetes || id:ebi-a-GCST006867	0.100863	ebi-a-GCST006867
rs10967781	C	A	0.0038	0.0083	0.6438	62892	Type 2 diabetes || id:ebi-a-GCST006867	0.338675	ebi-a-GCST006867
rs28564647	T	G	0.0003	0.0099	0.9776	62892	Type 2 diabetes || id:ebi-a-GCST006867	0.197001	ebi-a-GCST006867
rs751183	C	T	-0.0341	0.0097	0.000416198	62892	Type 2 diabetes || id:ebi-a-GCST006867	0.79656	ebi-a-GCST006867
rs11803905	T	C	0.0115	0.0088	0.1887	62892	Type 2 diabetes || id:ebi-a-GCST006867	0.273388	ebi-a-GCST006867
rs9428102	A	G	0.01	0.0095	0.2915	62892	Type 2 diabetes || id:ebi-a-GCST006867	0.216264	ebi-a-GCST006867
rs6555306	C	T	-0.0275	0.0117	0.0184599	62892	Type 2 diabetes || id:ebi-a-GCST006867	0.876116	ebi-a-GCST006867
rs2910921	C	T	-0.0004	0.0189	0.9836	62892	Type 2 diabetes || id:ebi-a-GCST006867	0.955619	ebi-a-GCST006867
rs10941294	C	T	0.0074	0.0156	0.6343	62892	Type 2 diabetes || id:ebi-a-GCST006867	0.0684961	ebi-a-GCST006867
rs10754972	G	A	0.0232	0.0084	0.00567701	62892	Type 2 diabetes || id:ebi-a-GCST006867	0.674908	ebi-a-GCST006867
rs12036886	T	C	-0.0098	0.0085	0.2464	62892	Type 2 diabetes || id:ebi-a-GCST006867	0.314969	ebi-a-GCST006867
rs79016051	C	T	0.0184	0.0134	0.1711	62892	Type 2 diabetes || id:ebi-a-GCST006867	0.0929747	ebi-a-GCST006867
rs12748533	G	T	-0.0064	0.0087	0.4654	62892	Type 2 diabetes || id:ebi-a-GCST006867	0.291555	ebi-a-GCST006867
rs56221232	T	C	0.0247	0.0121	0.0407596	62892	Type 2 diabetes || id:ebi-a-GCST006867	0.116764	ebi-a-GCST006867
rs2943022	T	C	0.0044	0.008	0.580801	62892	Type 2 diabetes || id:ebi-a-GCST006867	0.426365	ebi-a-GCST006867
rs12195431	T	C	-0.0023	0.0154	0.8821	62892	Type 2 diabetes || id:ebi-a-GCST006867	0.0702344	ebi-a-GCST006867
rs2833828	G	A	0.0021	0.0079	0.791701	62892	Type 2 diabetes || id:ebi-a-GCST006867	0.42857	ebi-a-GCST006867
rs5746486	T	C	0.0036	0.0082	0.663201	62892	Type 2 diabetes || id:ebi-a-GCST006867	0.356055	ebi-a-GCST006867
rs9613013	G	A	-0.0045	0.0115	0.6953	62892	Type 2 diabetes || id:ebi-a-GCST006867	0.133126	ebi-a-GCST006867
rs1882878	A	G	0.0129	0.0089	0.1485	62892	Type 2 diabetes || id:ebi-a-GCST006867	0.264824	ebi-a-GCST006867
rs8130320	A	G	0.0141	0.0078	0.0706496	62892	Type 2 diabetes || id:ebi-a-GCST006867	0.436566	ebi-a-GCST006867
rs6586324	T	C	-0.0078	0.0078	0.32	62892	Type 2 diabetes || id:ebi-a-GCST006867	0.498163	ebi-a-GCST006867
rs6071435	T	A	0.0016	0.0081	0.8396	62892	Type 2 diabetes || id:ebi-a-GCST006867	0.368925	ebi-a-GCST006867
rs2838334	G	A	0.0236	0.0083	0.004605	62892	Type 2 diabetes || id:ebi-a-GCST006867	0.314199	ebi-a-GCST006867
rs73167075	T	C	0.0115	0.0093	0.2159	62892	Type 2 diabetes || id:ebi-a-GCST006867	0.234711	ebi-a-GCST006867
rs10031059	C	T	0.002	0.0093	0.832	62892	Type 2 diabetes || id:ebi-a-GCST006867	0.770097	ebi-a-GCST006867
rs1928341	G	A	0.0151	0.0079	0.0575705	62892	Type 2 diabetes || id:ebi-a-GCST006867	0.581206	ebi-a-GCST006867
rs78399089	T	C	-0.0026	0.0143	0.8561	62892	Type 2 diabetes || id:ebi-a-GCST006867	0.0815806	ebi-a-GCST006867
rs1431492	C	T	-0.0054	0.0104	0.5992	62892	Type 2 diabetes || id:ebi-a-GCST006867	0.16958	ebi-a-GCST006867
rs62181700	G	A	-0.0037	0.0088	0.671001	62892	Type 2 diabetes || id:ebi-a-GCST006867	0.278711	ebi-a-GCST006867
rs10084203	G	A	-0.0209	0.009	0.0203498	62892	Type 2 diabetes || id:ebi-a-GCST006867	0.751149	ebi-a-GCST006867
rs3754624	C	T	0.0111	0.0101	0.2726	62892	Type 2 diabetes || id:ebi-a-GCST006867	0.182647	ebi-a-GCST006867
rs13082419	C	T	0.0118	0.0108	0.2748	62892	Type 2 diabetes || id:ebi-a-GCST006867	0.155712	ebi-a-GCST006867
rs12490337	C	G	0.008	0.0092	0.3869	62892	Type 2 diabetes || id:ebi-a-GCST006867	0.236438	ebi-a-GCST006867
rs2229917	A	G	-0.0167	0.0169	0.3234	62892	Type 2 diabetes || id:ebi-a-GCST006867	0.060463	ebi-a-GCST006867
rs11597285	G	T	0.0075	0.008	0.3495	62892	Type 2 diabetes || id:ebi-a-GCST006867	0.432863	ebi-a-GCST006867
rs61841040	G	T	-0.0003	0.0109	0.9812	62892	Type 2 diabetes || id:ebi-a-GCST006867	0.152483	ebi-a-GCST006867
rs10827477	A	G	0.0131	0.0084	0.1185	62892	Type 2 diabetes || id:ebi-a-GCST006867	0.320184	ebi-a-GCST006867
rs72814525	A	G	0.0137	0.0081	0.0904795	62892	Type 2 diabetes || id:ebi-a-GCST006867	0.31454	ebi-a-GCST006867
rs10885477	T	C	-0.0273	0.016	0.0886993	62892	Type 2 diabetes || id:ebi-a-GCST006867	0.0636361	ebi-a-GCST006867
rs58405430	G	T	-0.0108	0.0128	0.3986	62892	Type 2 diabetes || id:ebi-a-GCST006867	0.104984	ebi-a-GCST006867
rs12781711	C	T	0.0068	0.0082	0.4076	62892	Type 2 diabetes || id:ebi-a-GCST006867	0.344255	ebi-a-GCST006867
rs4278423	T	C	-0.0024	0.012	0.8425	62892	Type 2 diabetes || id:ebi-a-GCST006867	0.121288	ebi-a-GCST006867
rs265534	T	G	0.0034	0.008	0.672699	62892	Type 2 diabetes || id:ebi-a-GCST006867	0.44013	ebi-a-GCST006867
rs17379710	T	C	0.0082	0.0079	0.2978	62892	Type 2 diabetes || id:ebi-a-GCST006867	0.443795	ebi-a-GCST006867
rs806808	C	T	0.0116	0.0078	0.1399	62892	Type 2 diabetes || id:ebi-a-GCST006867	0.5152	ebi-a-GCST006867
rs3999074	G	T	-0.0119	0.0085	0.1608	62892	Type 2 diabetes || id:ebi-a-GCST006867	0.416028	ebi-a-GCST006867
rs10762312	A	G	-0.0063	0.0091	0.489199	62892	Type 2 diabetes || id:ebi-a-GCST006867	0.745606	ebi-a-GCST006867
rs80149660	C	T	-0.0194	0.0167	0.2439	62892	Type 2 diabetes || id:ebi-a-GCST006867	0.0599768	ebi-a-GCST006867
rs11026530	T	C	0.0027	0.012	0.8235	62892	Type 2 diabetes || id:ebi-a-GCST006867	0.116638	ebi-a-GCST006867
rs12288512	A	G	0.0289	0.0088	0.000997103	62892	Type 2 diabetes || id:ebi-a-GCST006867	0.204061	ebi-a-GCST006867
rs59805249	T	C	-0.007	0.0169	0.679301	62892	Type 2 diabetes || id:ebi-a-GCST006867	0.0577228	ebi-a-GCST006867
rs3860755	G	C	-0.0075	0.0086	0.3806	62892	Type 2 diabetes || id:ebi-a-GCST006867	0.295394	ebi-a-GCST006867
rs10071529	C	G	0.0122	0.0156	0.433	62892	Type 2 diabetes || id:ebi-a-GCST006867	0.932486	ebi-a-GCST006867
rs77658038	A	C	-0.009	0.0126	0.475501	62892	Type 2 diabetes || id:ebi-a-GCST006867	0.108933	ebi-a-GCST006867
rs199035	G	A	-0.0045	0.0079	0.5689	62892	Type 2 diabetes || id:ebi-a-GCST006867	0.528379	ebi-a-GCST006867
rs11166701	G	A	0.0119	0.0079	0.1297	62892	Type 2 diabetes || id:ebi-a-GCST006867	0.509329	ebi-a-GCST006867
rs1272208	T	G	0.0008	0.0085	0.9267	62892	Type 2 diabetes || id:ebi-a-GCST006867	0.761775	ebi-a-GCST006867
rs12675596	G	T	-0.0002	0.0091	0.9829	62892	Type 2 diabetes || id:ebi-a-GCST006867	0.24401	ebi-a-GCST006867
rs62531359	T	G	0.007	0.0114	0.5373	62892	Type 2 diabetes || id:ebi-a-GCST006867	0.136708	ebi-a-GCST006867
rs77034621	T	G	-0.0199	0.0174	0.2529	62892	Type 2 diabetes || id:ebi-a-GCST006867	0.0550509	ebi-a-GCST006867
rs28540839	A	C	-0.0017	0.0078	0.8306	62892	Type 2 diabetes || id:ebi-a-GCST006867	0.48883	ebi-a-GCST006867
rs10093861	G	A	-0.0205	0.0078	0.00876294	62892	Type 2 diabetes || id:ebi-a-GCST006867	0.494438	ebi-a-GCST006867
rs10108780	A	G	0.0003	0.0087	0.9688	62892	Type 2 diabetes || id:ebi-a-GCST006867	0.291148	ebi-a-GCST006867
rs35909684	A	C	0.0041	0.0144	0.7751	62892	Type 2 diabetes || id:ebi-a-GCST006867	0.0837861	ebi-a-GCST006867
rs12377846	C	A	0.0345	0.0188	0.0670101	62892	Type 2 diabetes || id:ebi-a-GCST006867	0.0463771	ebi-a-GCST006867
rs17791387	A	G	0.0144	0.0102	0.1586	62892	Type 2 diabetes || id:ebi-a-GCST006867	0.178454	ebi-a-GCST006867
rs1254846	A	G	0.0073	0.0147	0.6179	62892	Type 2 diabetes || id:ebi-a-GCST006867	0.927392	ebi-a-GCST006867
rs34071565	T	A	0.0338	0.0178	0.05659	62892	Type 2 diabetes || id:ebi-a-GCST006867	0.0511282	ebi-a-GCST006867
rs75208022	C	T	0.0053	0.0152	0.725401	62892	Type 2 diabetes || id:ebi-a-GCST006867	0.0708446	ebi-a-GCST006867
rs10506058	A	G	0.0008	0.008	0.9191	62892	Type 2 diabetes || id:ebi-a-GCST006867	0.406685	ebi-a-GCST006867
rs116847295	C	T	0.0352	0.0166	0.0338602	62892	Type 2 diabetes || id:ebi-a-GCST006867	0.0579461	ebi-a-GCST006867
rs73457410	A	G	-0.0198	0.0148	0.1795	62892	Type 2 diabetes || id:ebi-a-GCST006867	0.0772826	ebi-a-GCST006867
rs76029318	T	C	-0.0249	0.0152	0.1025	62892	Type 2 diabetes || id:ebi-a-GCST006867	0.0723657	ebi-a-GCST006867
rs4756632	G	T	0.0135	0.015	0.3674	62892	Type 2 diabetes || id:ebi-a-GCST006867	0.0761254	ebi-a-GCST006867
rs2939766	A	G	-0.0192	0.0081	0.0174799	62892	Type 2 diabetes || id:ebi-a-GCST006867	0.369675	ebi-a-GCST006867
rs1158100	G	A	0.0145	0.0079	0.0673302	62892	Type 2 diabetes || id:ebi-a-GCST006867	0.62798	ebi-a-GCST006867
rs11684166	A	G	0.0269	0.0108	0.0128201	62892	Type 2 diabetes || id:ebi-a-GCST006867	0.159457	ebi-a-GCST006867
rs4493272	T	C	-0.0018	0.008	0.8266	62892	Type 2 diabetes || id:ebi-a-GCST006867	0.416283	ebi-a-GCST006867
rs2155352	A	G	-0.0075	0.0095	0.4293	62892	Type 2 diabetes || id:ebi-a-GCST006867	0.216388	ebi-a-GCST006867
rs9313055	T	C	-0.0037	0.0169	0.8289	62892	Type 2 diabetes || id:ebi-a-GCST006867	0.0562297	ebi-a-GCST006867
rs62376424	C	T	0.0088	0.0083	0.2918	62892	Type 2 diabetes || id:ebi-a-GCST006867	0.340733	ebi-a-GCST006867
rs1221147	A	T	-0.0091	0.0107	0.3928	62892	Type 2 diabetes || id:ebi-a-GCST006867	0.872575	ebi-a-GCST006867
rs682403	A	G	0.015	0.0078	0.0553197	62892	Type 2 diabetes || id:ebi-a-GCST006867	0.49496	ebi-a-GCST006867
rs11251024	G	A	-0.0022	0.0082	0.785001	62892	Type 2 diabetes || id:ebi-a-GCST006867	0.340862	ebi-a-GCST006867
rs11604400	C	T	0.0073	0.0124	0.5544	62892	Type 2 diabetes || id:ebi-a-GCST006867	0.113124	ebi-a-GCST006867
rs77779484	G	A	0.0071	0.0172	0.679599	62892	Type 2 diabetes || id:ebi-a-GCST006867	0.0541606	ebi-a-GCST006867
rs11110281	T	C	-0.0212	0.0162	0.1914	62892	Type 2 diabetes || id:ebi-a-GCST006867	0.0627239	ebi-a-GCST006867
rs7999780	G	A	-0.0119	0.0098	0.225	62892	Type 2 diabetes || id:ebi-a-GCST006867	0.204843	ebi-a-GCST006867
rs62576416	T	C	-0.0119	0.0081	0.1409	62892	Type 2 diabetes || id:ebi-a-GCST006867	0.400848	ebi-a-GCST006867
rs2039204	A	T	-0.013	0.0079	0.0978295	62892	Type 2 diabetes || id:ebi-a-GCST006867	0.519248	ebi-a-GCST006867
rs3771393	T	C	-0.005	0.0089	0.574399	62892	Type 2 diabetes || id:ebi-a-GCST006867	0.734335	ebi-a-GCST006867
rs1530559	G	A	0.0144	0.0075	0.05615	62892	Type 2 diabetes || id:ebi-a-GCST006867	0.401236	ebi-a-GCST006867
rs76193507	A	G	0.0036	0.0188	0.849	62892	Type 2 diabetes || id:ebi-a-GCST006867	0.0453061	ebi-a-GCST006867
rs3932485	C	T	-0.0009	0.008	0.912	62892	Type 2 diabetes || id:ebi-a-GCST006867	0.401007	ebi-a-GCST006867
rs57646748	G	A	0.0042	0.0152	0.7807	62892	Type 2 diabetes || id:ebi-a-GCST006867	0.0702376	ebi-a-GCST006867
rs3821998	C	A	-0.0275	0.0145	0.0572704	62892	Type 2 diabetes || id:ebi-a-GCST006867	0.0808078	ebi-a-GCST006867
rs2300774	A	G	0.0283	0.0081	0.000447095	62892	Type 2 diabetes || id:ebi-a-GCST006867	0.615588	ebi-a-GCST006867
rs12649930	T	G	0.0076	0.014	0.5848	62892	Type 2 diabetes || id:ebi-a-GCST006867	0.0846445	ebi-a-GCST006867
rs994813	A	C	-0.0113	0.0078	0.1499	62892	Type 2 diabetes || id:ebi-a-GCST006867	0.506666	ebi-a-GCST006867
rs111966731	T	C	-0.0071	0.0165	0.669	62892	Type 2 diabetes || id:ebi-a-GCST006867	0.0604234	ebi-a-GCST006867
rs62020470	A	G	-0.0003	0.0086	0.9713	62892	Type 2 diabetes || id:ebi-a-GCST006867	0.27991	ebi-a-GCST006867
rs2671662	G	C	-0.0018	0.008	0.8195	62892	Type 2 diabetes || id:ebi-a-GCST006867	0.549538	ebi-a-GCST006867
rs16960159	C	G	0.0004	0.0174	0.9814	62892	Type 2 diabetes || id:ebi-a-GCST006867	0.0522648	ebi-a-GCST006867
rs685403	G	C	0.001	0.0139	0.9447	62892	Type 2 diabetes || id:ebi-a-GCST006867	0.0862183	ebi-a-GCST006867
rs17138946	G	T	0.0089	0.0168	0.596401	62892	Type 2 diabetes || id:ebi-a-GCST006867	0.056969	ebi-a-GCST006867
rs697771	A	G	0.0056	0.0073	0.444	62892	Type 2 diabetes || id:ebi-a-GCST006867	0.437078	ebi-a-GCST006867
rs9899990	A	G	-0.0154	0.0146	0.294	62892	Type 2 diabetes || id:ebi-a-GCST006867	0.078991	ebi-a-GCST006867
rs789029	C	T	-0.0111	0.0104	0.2884	62892	Type 2 diabetes || id:ebi-a-GCST006867	0.170769	ebi-a-GCST006867
rs10402491	C	T	0.0138	0.0119	0.2439	62892	Type 2 diabetes || id:ebi-a-GCST006867	0.123072	ebi-a-GCST006867
rs6116753	G	A	-0.0045	0.0091	0.6179	62892	Type 2 diabetes || id:ebi-a-GCST006867	0.255087	ebi-a-GCST006867
rs12908520	G	A	0.0125	0.008	0.1159	62892	Type 2 diabetes || id:ebi-a-GCST006867	0.435086	ebi-a-GCST006867
rs2314294	T	C	-0.0057	0.0113	0.611	62892	Type 2 diabetes || id:ebi-a-GCST006867	0.139404	ebi-a-GCST006867
rs4784055	T	C	0.0235	0.0194	0.2243	62892	Type 2 diabetes || id:ebi-a-GCST006867	0.0417518	ebi-a-GCST006867
rs677208	C	G	-0.013	0.0115	0.2592	62892	Type 2 diabetes || id:ebi-a-GCST006867	0.867399	ebi-a-GCST006867
rs17081797	A	G	0.0125	0.0148	0.4014	62892	Type 2 diabetes || id:ebi-a-GCST006867	0.074111	ebi-a-GCST006867
rs28678345	T	C	0.002	0.0182	0.9116	62892	Type 2 diabetes || id:ebi-a-GCST006867	0.0487681	ebi-a-GCST006867
rs312757	G	C	-0.0135	0.0084	0.1068	62892	Type 2 diabetes || id:ebi-a-GCST006867	0.679543	ebi-a-GCST006867
rs1484873	G	A	0.0031	0.0174	0.8565	62892	Type 2 diabetes || id:ebi-a-GCST006867	0.946759	ebi-a-GCST006867
rs75158211	T	C	0.0022	0.0118	0.8501	62892	Type 2 diabetes || id:ebi-a-GCST006867	0.124869	ebi-a-GCST006867
rs78410648	A	G	0.0279	0.0135	0.0389996	62892	Type 2 diabetes || id:ebi-a-GCST006867	0.0905421	ebi-a-GCST006867
rs11787826	C	A	-0.0248	0.0079	0.00159401	62892	Type 2 diabetes || id:ebi-a-GCST006867	0.455166	ebi-a-GCST006867
rs4541991	T	C	0.0059	0.0095	0.534	62892	Type 2 diabetes || id:ebi-a-GCST006867	0.216802	ebi-a-GCST006867
rs79263163	A	C	-0.0118	0.0106	0.2648	62892	Type 2 diabetes || id:ebi-a-GCST006867	0.165412	ebi-a-GCST006867
rs10793103	T	C	-0.0083	0.0084	0.3245	62892	Type 2 diabetes || id:ebi-a-GCST006867	0.687248	ebi-a-GCST006867
rs72915163	T	C	-0.0016	0.0091	0.8615	62892	Type 2 diabetes || id:ebi-a-GCST006867	0.255248	ebi-a-GCST006867
rs921925	A	C	0.0062	0.0097	0.520701	62892	Type 2 diabetes || id:ebi-a-GCST006867	0.208968	ebi-a-GCST006867
rs863578	G	T	-0.0054	0.008	0.499001	62892	Type 2 diabetes || id:ebi-a-GCST006867	0.569927	ebi-a-GCST006867
rs3765837	T	G	-0.0133	0.0139	0.3405	62892	Type 2 diabetes || id:ebi-a-GCST006867	0.0897805	ebi-a-GCST006867
rs3010848	G	A	0.0168	0.0083	0.0418697	62892	Type 2 diabetes || id:ebi-a-GCST006867	0.325163	ebi-a-GCST006867
rs10916131	C	T	0.006	0.0109	0.5824	62892	Type 2 diabetes || id:ebi-a-GCST006867	0.156354	ebi-a-GCST006867
rs16851659	G	C	0.0068	0.0079	0.3888	62892	Type 2 diabetes || id:ebi-a-GCST006867	0.433881	ebi-a-GCST006867
rs12040548	G	T	0.0022	0.0089	0.8017	62892	Type 2 diabetes || id:ebi-a-GCST006867	0.271022	ebi-a-GCST006867
rs75285799	T	C	0.002	0.0109	0.8536	62892	Type 2 diabetes || id:ebi-a-GCST006867	0.152598	ebi-a-GCST006867
rs6676699	T	G	0.0065	0.0098	0.509	62892	Type 2 diabetes || id:ebi-a-GCST006867	0.800336	ebi-a-GCST006867
rs12747809	A	G	0.0026	0.0084	0.7554	62892	Type 2 diabetes || id:ebi-a-GCST006867	0.683335	ebi-a-GCST006867
rs11904514	A	G	-0.008	0.0156	0.6073	62892	Type 2 diabetes || id:ebi-a-GCST006867	0.933316	ebi-a-GCST006867
rs2265670	C	G	0.0083	0.0083	0.3157	62892	Type 2 diabetes || id:ebi-a-GCST006867	0.46274	ebi-a-GCST006867
rs7412979	C	G	0.0099	0.0127	0.4352	62892	Type 2 diabetes || id:ebi-a-GCST006867	0.106951	ebi-a-GCST006867
rs12710729	C	A	-0.0116	0.0082	0.1594	62892	Type 2 diabetes || id:ebi-a-GCST006867	0.347402	ebi-a-GCST006867
rs3851328	G	T	0.0178	0.0093	0.0550503	62892	Type 2 diabetes || id:ebi-a-GCST006867	0.764583	ebi-a-GCST006867
rs6707783	C	T	-0.0161	0.0134	0.2305	62892	Type 2 diabetes || id:ebi-a-GCST006867	0.0942074	ebi-a-GCST006867
rs2105937	G	A	-0.0168	0.0082	0.03904	62892	Type 2 diabetes || id:ebi-a-GCST006867	0.642302	ebi-a-GCST006867
rs954878	A	G	0.0021	0.0079	0.790999	62892	Type 2 diabetes || id:ebi-a-GCST006867	0.450388	ebi-a-GCST006867
rs67705352	T	G	-0.0071	0.0082	0.3822	62892	Type 2 diabetes || id:ebi-a-GCST006867	0.371676	ebi-a-GCST006867
rs2798105	A	G	0.0007	0.013	0.958	62892	Type 2 diabetes || id:ebi-a-GCST006867	0.0952641	ebi-a-GCST006867
rs10923018	G	A	0.0123	0.0079	0.1195	62892	Type 2 diabetes || id:ebi-a-GCST006867	0.447469	ebi-a-GCST006867
rs10798999	C	T	0.0028	0.0095	0.7656	62892	Type 2 diabetes || id:ebi-a-GCST006867	0.218598	ebi-a-GCST006867
rs12034718	G	A	-0.0252	0.011	0.0219801	62892	Type 2 diabetes || id:ebi-a-GCST006867	0.852046	ebi-a-GCST006867
rs11809762	G	A	-0.0153	0.0124	0.2196	62892	Type 2 diabetes || id:ebi-a-GCST006867	0.113355	ebi-a-GCST006867
rs11691674	C	T	-0.0084	0.0091	0.361	62892	Type 2 diabetes || id:ebi-a-GCST006867	0.244195	ebi-a-GCST006867
rs853612	A	G	-0.0056	0.008	0.4811	62892	Type 2 diabetes || id:ebi-a-GCST006867	0.40529	ebi-a-GCST006867
rs2724813	G	A	0.0045	0.0103	0.660601	62892	Type 2 diabetes || id:ebi-a-GCST006867	0.823553	ebi-a-GCST006867
rs7853673	A	G	-0.0114	0.0078	0.1427	62892	Type 2 diabetes || id:ebi-a-GCST006867	0.50856	ebi-a-GCST006867
rs11818408	G	A	0.0078	0.008	0.3293	62892	Type 2 diabetes || id:ebi-a-GCST006867	0.458348	ebi-a-GCST006867
rs11591622	T	G	0.0065	0.0091	0.4758	62892	Type 2 diabetes || id:ebi-a-GCST006867	0.243824	ebi-a-GCST006867
rs517089	T	A	-0.0224	0.0101	0.0274397	62892	Type 2 diabetes || id:ebi-a-GCST006867	0.181738	ebi-a-GCST006867
rs16937247	G	C	0.008	0.012	0.5025	62892	Type 2 diabetes || id:ebi-a-GCST006867	0.120584	ebi-a-GCST006867
rs561239	A	G	-0.021	0.0092	0.0230999	62892	Type 2 diabetes || id:ebi-a-GCST006867	0.244115	ebi-a-GCST006867
rs9534068	A	G	0.0017	0.008	0.8278	62892	Type 2 diabetes || id:ebi-a-GCST006867	0.362297	ebi-a-GCST006867
rs10892421	T	C	-0.0031	0.0083	0.710699	62892	Type 2 diabetes || id:ebi-a-GCST006867	0.625216	ebi-a-GCST006867
rs12278566	T	A	-0.0009	0.0107	0.9304	62892	Type 2 diabetes || id:ebi-a-GCST006867	0.157803	ebi-a-GCST006867
rs7109293	A	G	0.0122	0.0146	0.4043	62892	Type 2 diabetes || id:ebi-a-GCST006867	0.0760215	ebi-a-GCST006867
rs73103914	A	G	0.0021	0.0096	0.8263	62892	Type 2 diabetes || id:ebi-a-GCST006867	0.210003	ebi-a-GCST006867
rs9389714	C	T	-0.0136	0.0109	0.211	62892	Type 2 diabetes || id:ebi-a-GCST006867	0.152059	ebi-a-GCST006867
rs2090816	C	A	-0.0026	0.0104	0.8	62892	Type 2 diabetes || id:ebi-a-GCST006867	0.834693	ebi-a-GCST006867
rs212393	A	G	-0.0052	0.0085	0.5364	62892	Type 2 diabetes || id:ebi-a-GCST006867	0.684709	ebi-a-GCST006867
rs1859797	G	A	-0.0174	0.0078	0.0252098	62892	Type 2 diabetes || id:ebi-a-GCST006867	0.4686	ebi-a-GCST006867
rs113147300	A	G	-0.001	0.011	0.9296	62892	Type 2 diabetes || id:ebi-a-GCST006867	0.141964	ebi-a-GCST006867
rs12554342	G	C	0.0072	0.0086	0.4032	62892	Type 2 diabetes || id:ebi-a-GCST006867	0.300254	ebi-a-GCST006867
rs17148768	G	A	0.0073	0.0099	0.4604	62892	Type 2 diabetes || id:ebi-a-GCST006867	0.188885	ebi-a-GCST006867
rs4748237	G	C	0.0027	0.0078	0.7309	62892	Type 2 diabetes || id:ebi-a-GCST006867	0.44792	ebi-a-GCST006867
rs11199734	A	T	-0.0052	0.0096	0.589	62892	Type 2 diabetes || id:ebi-a-GCST006867	0.211408	ebi-a-GCST006867
rs4244069	A	G	-0.0006	0.0128	0.9595	62892	Type 2 diabetes || id:ebi-a-GCST006867	0.895006	ebi-a-GCST006867
rs11110282	A	G	-0.0203	0.0162	0.2098	62892	Type 2 diabetes || id:ebi-a-GCST006867	0.0629879	ebi-a-GCST006867
rs11614532	G	C	-0.0089	0.0084	0.2902	62892	Type 2 diabetes || id:ebi-a-GCST006867	0.332396	ebi-a-GCST006867
rs1962916	G	A	-0.003	0.008	0.704001	62892	Type 2 diabetes || id:ebi-a-GCST006867	0.59937	ebi-a-GCST006867
rs10815577	C	G	-0.0032	0.008	0.6912	62892	Type 2 diabetes || id:ebi-a-GCST006867	0.393995	ebi-a-GCST006867
rs1689282	A	C	0.0043	0.0083	0.6074	62892	Type 2 diabetes || id:ebi-a-GCST006867	0.335279	ebi-a-GCST006867
rs12002250	A	C	-0.0177	0.0172	0.3027	62892	Type 2 diabetes || id:ebi-a-GCST006867	0.0554825	ebi-a-GCST006867
rs9345168	A	C	0.0042	0.0079	0.5937	62892	Type 2 diabetes || id:ebi-a-GCST006867	0.502885	ebi-a-GCST006867
rs11181912	G	A	-0.0067	0.0086	0.4314	62892	Type 2 diabetes || id:ebi-a-GCST006867	0.325977	ebi-a-GCST006867
rs7311004	C	T	-0.0128	0.0081	0.1118	62892	Type 2 diabetes || id:ebi-a-GCST006867	0.60094	ebi-a-GCST006867
rs16950051	A	G	0.0334	0.015	0.0258202	62892	Type 2 diabetes || id:ebi-a-GCST006867	0.059184	ebi-a-GCST006867
rs4340090	C	T	0.009	0.0115	0.4347	62892	Type 2 diabetes || id:ebi-a-GCST006867	0.135135	ebi-a-GCST006867
rs9590927	A	G	0.01	0.0079	0.203	62892	Type 2 diabetes || id:ebi-a-GCST006867	0.515904	ebi-a-GCST006867
rs9541268	C	A	-0.011	0.0123	0.3698	62892	Type 2 diabetes || id:ebi-a-GCST006867	0.116801	ebi-a-GCST006867
rs9586501	G	A	-0.0113	0.0085	0.1849	62892	Type 2 diabetes || id:ebi-a-GCST006867	0.306304	ebi-a-GCST006867
rs2023437	T	C	0.0003	0.0124	0.9809	62892	Type 2 diabetes || id:ebi-a-GCST006867	0.112247	ebi-a-GCST006867
rs12894272	G	A	0.0067	0.0084	0.4254	62892	Type 2 diabetes || id:ebi-a-GCST006867	0.676451	ebi-a-GCST006867
rs2273429	A	G	-0.0023	0.0122	0.8507	62892	Type 2 diabetes || id:ebi-a-GCST006867	0.117185	ebi-a-GCST006867
rs11844714	A	G	0.0013	0.0104	0.8975	62892	Type 2 diabetes || id:ebi-a-GCST006867	0.172307	ebi-a-GCST006867
rs8003149	C	T	-0.0125	0.0088	0.1531	62892	Type 2 diabetes || id:ebi-a-GCST006867	0.277236	ebi-a-GCST006867
rs7400877	C	T	0.0024	0.0093	0.7991	62892	Type 2 diabetes || id:ebi-a-GCST006867	0.770019	ebi-a-GCST006867
rs1958519	T	A	0.008	0.008	0.3175	62892	Type 2 diabetes || id:ebi-a-GCST006867	0.431595	ebi-a-GCST006867
rs4885016	C	T	-0.0069	0.0109	0.5293	62892	Type 2 diabetes || id:ebi-a-GCST006867	0.848935	ebi-a-GCST006867
rs1954532	C	T	-0.0262	0.01	0.00894891	62892	Type 2 diabetes || id:ebi-a-GCST006867	0.801521	ebi-a-GCST006867
rs77885767	C	T	0.0185	0.0187	0.3212	62892	Type 2 diabetes || id:ebi-a-GCST006867	0.0466597	ebi-a-GCST006867
rs10150232	A	G	-0.0012	0.0087	0.8898	62892	Type 2 diabetes || id:ebi-a-GCST006867	0.284016	ebi-a-GCST006867
rs10131942	C	G	-0.0072	0.0108	0.5039	62892	Type 2 diabetes || id:ebi-a-GCST006867	0.158181	ebi-a-GCST006867
rs2585520	G	T	0.0001	0.0138	0.9919	62892	Type 2 diabetes || id:ebi-a-GCST006867	0.0887745	ebi-a-GCST006867
rs1969793	A	G	0.0006	0.0082	0.9462	62892	Type 2 diabetes || id:ebi-a-GCST006867	0.666797	ebi-a-GCST006867
rs71414120	T	G	0.0145	0.0165	0.3811	62892	Type 2 diabetes || id:ebi-a-GCST006867	0.0589322	ebi-a-GCST006867
rs59414781	C	G	0.03	0.0098	0.00223501	62892	Type 2 diabetes || id:ebi-a-GCST006867	0.193863	ebi-a-GCST006867
rs4264350	T	C	-0.005	0.008	0.5297	62892	Type 2 diabetes || id:ebi-a-GCST006867	0.408376	ebi-a-GCST006867
rs7322368	C	T	0.0062	0.0134	0.640801	62892	Type 2 diabetes || id:ebi-a-GCST006867	0.905738	ebi-a-GCST006867
rs55773148	G	A	-0.0002	0.0183	0.9924	62892	Type 2 diabetes || id:ebi-a-GCST006867	0.0477601	ebi-a-GCST006867
rs694949	A	G	0.0069	0.0126	0.5837	62892	Type 2 diabetes || id:ebi-a-GCST006867	0.107527	ebi-a-GCST006867
rs17141986	C	G	-0.0064	0.008	0.4198	62892	Type 2 diabetes || id:ebi-a-GCST006867	0.607868	ebi-a-GCST006867
rs11649454	G	C	-0.0169	0.0112	0.1334	62892	Type 2 diabetes || id:ebi-a-GCST006867	0.144586	ebi-a-GCST006867
rs78222136	G	C	-0.0184	0.0152	0.2287	62892	Type 2 diabetes || id:ebi-a-GCST006867	0.0711477	ebi-a-GCST006867
rs6563952	C	G	0.0149	0.0137	0.2777	62892	Type 2 diabetes || id:ebi-a-GCST006867	0.910692	ebi-a-GCST006867
rs746764	T	C	-0.0053	0.0101	0.597601	62892	Type 2 diabetes || id:ebi-a-GCST006867	0.177276	ebi-a-GCST006867
rs6064552	T	C	-0.0225	0.0093	0.0158599	62892	Type 2 diabetes || id:ebi-a-GCST006867	0.225554	ebi-a-GCST006867
rs117271932	A	G	-0.0001	0.0176	0.9944	62892	Type 2 diabetes || id:ebi-a-GCST006867	0.0528971	ebi-a-GCST006867
rs2834977	T	C	-0.0042	0.011	0.6987	62892	Type 2 diabetes || id:ebi-a-GCST006867	0.150218	ebi-a-GCST006867
rs768253	T	G	0.0071	0.008	0.3785	62892	Type 2 diabetes || id:ebi-a-GCST006867	0.391362	ebi-a-GCST006867
rs2909242	A	C	0.0141	0.0083	0.0872007	62892	Type 2 diabetes || id:ebi-a-GCST006867	0.645368	ebi-a-GCST006867
rs7001029	C	T	-0.0329	0.0134	0.0138998	62892	Type 2 diabetes || id:ebi-a-GCST006867	0.0927813	ebi-a-GCST006867
rs10738747	A	G	-0.0085	0.0078	0.2778	62892	Type 2 diabetes || id:ebi-a-GCST006867	0.51307	ebi-a-GCST006867
rs9490822	C	T	-0.0083	0.0079	0.2913	62892	Type 2 diabetes || id:ebi-a-GCST006867	0.460278	ebi-a-GCST006867
rs11155559	T	C	-0.0184	0.0139	0.1838	62892	Type 2 diabetes || id:ebi-a-GCST006867	0.0889883	ebi-a-GCST006867
rs768830	A	G	0.0236	0.0117	0.0445297	62892	Type 2 diabetes || id:ebi-a-GCST006867	0.869692	ebi-a-GCST006867
rs10759623	C	T	-0.0139	0.0104	0.1796	62892	Type 2 diabetes || id:ebi-a-GCST006867	0.176788	ebi-a-GCST006867
rs78521377	C	T	-0.0255	0.0181	0.1576	62892	Type 2 diabetes || id:ebi-a-GCST006867	0.0495312	ebi-a-GCST006867
rs10093275	T	C	0.0013	0.0087	0.8793	62892	Type 2 diabetes || id:ebi-a-GCST006867	0.711504	ebi-a-GCST006867
rs56386628	C	T	0.0116	0.0098	0.2364	62892	Type 2 diabetes || id:ebi-a-GCST006867	0.199035	ebi-a-GCST006867
rs4747450	C	A	-0.0052	0.0089	0.5639	62892	Type 2 diabetes || id:ebi-a-GCST006867	0.264029	ebi-a-GCST006867
rs10995816	C	G	-0.0083	0.0131	0.524499	62892	Type 2 diabetes || id:ebi-a-GCST006867	0.097554	ebi-a-GCST006867
rs2644213	A	G	-0.0023	0.0092	0.8034	62892	Type 2 diabetes || id:ebi-a-GCST006867	0.76288	ebi-a-GCST006867
rs7034891	G	C	0.017	0.0078	0.0296299	62892	Type 2 diabetes || id:ebi-a-GCST006867	0.447515	ebi-a-GCST006867
rs515984	C	T	-0.0108	0.0106	0.3122	62892	Type 2 diabetes || id:ebi-a-GCST006867	0.837893	ebi-a-GCST006867
rs4146653	G	A	0.0193	0.0095	0.0420001	62892	Type 2 diabetes || id:ebi-a-GCST006867	0.177361	ebi-a-GCST006867
rs10899911	A	G	0.0054	0.0088	0.5351	62892	Type 2 diabetes || id:ebi-a-GCST006867	0.279002	ebi-a-GCST006867
rs12415649	G	C	-0.0078	0.0091	0.3938	62892	Type 2 diabetes || id:ebi-a-GCST006867	0.244258	ebi-a-GCST006867
rs3752849	G	A	-0.0029	0.0201	0.8838	62892	Type 2 diabetes || id:ebi-a-GCST006867	0.0392951	ebi-a-GCST006867
rs10840326	C	G	0.0165	0.0079	0.03708	62892	Type 2 diabetes || id:ebi-a-GCST006867	0.455849	ebi-a-GCST006867
rs4708333	T	G	0.001	0.0085	0.9052	62892	Type 2 diabetes || id:ebi-a-GCST006867	0.310187	ebi-a-GCST006867
rs213863	T	C	0.006	0.0087	0.4916	62892	Type 2 diabetes || id:ebi-a-GCST006867	0.717955	ebi-a-GCST006867
rs11153159	G	C	-0.0046	0.0123	0.7099	62892	Type 2 diabetes || id:ebi-a-GCST006867	0.115161	ebi-a-GCST006867
rs761624	G	C	0.0031	0.0087	0.7214	62892	Type 2 diabetes || id:ebi-a-GCST006867	0.730692	ebi-a-GCST006867
rs7801843	A	G	0.0004	0.0112	0.9687	62892	Type 2 diabetes || id:ebi-a-GCST006867	0.141993	ebi-a-GCST006867
rs16894137	C	T	0.0045	0.0111	0.685001	62892	Type 2 diabetes || id:ebi-a-GCST006867	0.136284	ebi-a-GCST006867
rs4263802	A	G	0.0066	0.0079	0.4011	62892	Type 2 diabetes || id:ebi-a-GCST006867	0.599814	ebi-a-GCST006867
rs10965428	C	A	0.0041	0.0144	0.774499	62892	Type 2 diabetes || id:ebi-a-GCST006867	0.0799256	ebi-a-GCST006867
rs1928659	T	C	-0.0181	0.0093	0.0501395	62892	Type 2 diabetes || id:ebi-a-GCST006867	0.244957	ebi-a-GCST006867
rs72671304	T	C	-0.0261	0.0148	0.0771596	62892	Type 2 diabetes || id:ebi-a-GCST006867	0.0767326	ebi-a-GCST006867
rs34297067	A	G	0.018	0.0109	0.0992705	62892	Type 2 diabetes || id:ebi-a-GCST006867	0.152988	ebi-a-GCST006867
rs9382510	C	T	-0.0184	0.0093	0.0478597	62892	Type 2 diabetes || id:ebi-a-GCST006867	0.233186	ebi-a-GCST006867
rs78609301	A	G	0.0104	0.0098	0.2876	62892	Type 2 diabetes || id:ebi-a-GCST006867	0.198875	ebi-a-GCST006867
rs1475330	C	T	0.0047	0.0087	0.5897	62892	Type 2 diabetes || id:ebi-a-GCST006867	0.715487	ebi-a-GCST006867
rs1492620	T	C	-0.0014	0.0137	0.9184	62892	Type 2 diabetes || id:ebi-a-GCST006867	0.0906872	ebi-a-GCST006867
rs6934519	C	T	0.011	0.0089	0.2181	62892	Type 2 diabetes || id:ebi-a-GCST006867	0.255169	ebi-a-GCST006867
rs9349693	G	A	-0.01	0.0085	0.2425	62892	Type 2 diabetes || id:ebi-a-GCST006867	0.696521	ebi-a-GCST006867
rs2730183	G	A	0.0175	0.0078	0.0253402	62892	Type 2 diabetes || id:ebi-a-GCST006867	0.470006	ebi-a-GCST006867
rs73031725	T	C	-0.0143	0.0196	0.4641	62892	Type 2 diabetes || id:ebi-a-GCST006867	0.0420399	ebi-a-GCST006867
rs112135816	T	G	0.0032	0.0122	0.793699	62892	Type 2 diabetes || id:ebi-a-GCST006867	0.118396	ebi-a-GCST006867
rs10217435	C	T	0.0207	0.0155	0.1813	62892	Type 2 diabetes || id:ebi-a-GCST006867	0.0657342	ebi-a-GCST006867
rs4596722	G	A	-0.0125	0.0079	0.112	62892	Type 2 diabetes || id:ebi-a-GCST006867	0.517624	ebi-a-GCST006867
rs7033353	G	T	0.0048	0.008	0.5457	62892	Type 2 diabetes || id:ebi-a-GCST006867	0.598736	ebi-a-GCST006867
rs6058181	C	T	0.014	0.012	0.2431	62892	Type 2 diabetes || id:ebi-a-GCST006867	0.120827	ebi-a-GCST006867
rs11700976	C	A	-0.0012	0.0079	0.8792	62892	Type 2 diabetes || id:ebi-a-GCST006867	0.492595	ebi-a-GCST006867
rs45498998	G	A	0.0166	0.01	0.0951809	62892	Type 2 diabetes || id:ebi-a-GCST006867	0.191886	ebi-a-GCST006867
rs7199484	G	A	-0.0215	0.0085	0.0117801	62892	Type 2 diabetes || id:ebi-a-GCST006867	0.308273	ebi-a-GCST006867
rs9929145	G	A	0.0051	0.0166	0.7571	62892	Type 2 diabetes || id:ebi-a-GCST006867	0.0596316	ebi-a-GCST006867
rs941682	G	A	0.0098	0.0087	0.2624	62892	Type 2 diabetes || id:ebi-a-GCST006867	0.276016	ebi-a-GCST006867
rs2223081	A	G	0.0005	0.009	0.9549	62892	Type 2 diabetes || id:ebi-a-GCST006867	0.74406	ebi-a-GCST006867
rs10439674	A	G	0.0099	0.0098	0.3119	62892	Type 2 diabetes || id:ebi-a-GCST006867	0.201652	ebi-a-GCST006867
rs10769159	C	G	-0.0034	0.0079	0.663399	62892	Type 2 diabetes || id:ebi-a-GCST006867	0.49408	ebi-a-GCST006867
rs61883564	A	G	-0.0015	0.0116	0.8956	62892	Type 2 diabetes || id:ebi-a-GCST006867	0.132409	ebi-a-GCST006867
rs594561	T	C	-0.0239	0.0079	0.00261198	62892	Type 2 diabetes || id:ebi-a-GCST006867	0.564537	ebi-a-GCST006867
rs11606187	A	G	0.0017	0.0118	0.8886	62892	Type 2 diabetes || id:ebi-a-GCST006867	0.0973799	ebi-a-GCST006867
rs4753063	A	G	0.0103	0.0078	0.1862	62892	Type 2 diabetes || id:ebi-a-GCST006867	0.551609	ebi-a-GCST006867
rs7616165	G	T	0.0082	0.0183	0.6529	62892	Type 2 diabetes || id:ebi-a-GCST006867	0.0478705	ebi-a-GCST006867
rs4697572	A	G	0.0113	0.0088	0.1988	62892	Type 2 diabetes || id:ebi-a-GCST006867	0.257166	ebi-a-GCST006867
rs55672356	T	A	-0.0108	0.0171	0.528799	62892	Type 2 diabetes || id:ebi-a-GCST006867	0.0558757	ebi-a-GCST006867
rs2973294	G	T	-0.0058	0.0079	0.4603	62892	Type 2 diabetes || id:ebi-a-GCST006867	0.436169	ebi-a-GCST006867
rs73052258	G	A	-0.0112	0.0133	0.3989	62892	Type 2 diabetes || id:ebi-a-GCST006867	0.0971457	ebi-a-GCST006867
rs6755871	C	G	-0.0058	0.008	0.4685	62892	Type 2 diabetes || id:ebi-a-GCST006867	0.445577	ebi-a-GCST006867
rs17734739	T	C	-0.0115	0.0104	0.2652	62892	Type 2 diabetes || id:ebi-a-GCST006867	0.176946	ebi-a-GCST006867
rs2569953	C	A	-0.0024	0.0079	0.7634	62892	Type 2 diabetes || id:ebi-a-GCST006867	0.550445	ebi-a-GCST006867
rs11720857	C	T	-0.0365	0.0105	0.000501303	62892	Type 2 diabetes || id:ebi-a-GCST006867	0.173688	ebi-a-GCST006867
rs76767978	G	A	-0.0084	0.0124	0.497	62892	Type 2 diabetes || id:ebi-a-GCST006867	0.114114	ebi-a-GCST006867
rs12186080	G	A	0.0101	0.0105	0.3394	62892	Type 2 diabetes || id:ebi-a-GCST006867	0.163789	ebi-a-GCST006867
rs12638134	T	G	-0.0121	0.008	0.1306	62892	Type 2 diabetes || id:ebi-a-GCST006867	0.40314	ebi-a-GCST006867
rs12406309	A	C	-0.0004	0.0097	0.9706	62892	Type 2 diabetes || id:ebi-a-GCST006867	0.200962	ebi-a-GCST006867
rs1897399	G	A	-0.0015	0.0096	0.8735	62892	Type 2 diabetes || id:ebi-a-GCST006867	0.787989	ebi-a-GCST006867
rs12618201	A	G	0.0002	0.0081	0.9774	62892	Type 2 diabetes || id:ebi-a-GCST006867	0.363458	ebi-a-GCST006867
rs77655283	G	A	0.0205	0.0149	0.1691	62892	Type 2 diabetes || id:ebi-a-GCST006867	0.0733045	ebi-a-GCST006867
rs12467854	G	C	-0.0159	0.0097	0.1015	62892	Type 2 diabetes || id:ebi-a-GCST006867	0.209991	ebi-a-GCST006867
rs74542928	T	C	-0.0613	0.0134	4.55198e-06	62892	Type 2 diabetes || id:ebi-a-GCST006867	0.0984217	ebi-a-GCST006867
rs72680320	T	C	-0.0082	0.0079	0.3014	62892	Type 2 diabetes || id:ebi-a-GCST006867	0.434885	ebi-a-GCST006867
rs11207728	A	G	-0.0021	0.0097	0.8305	62892	Type 2 diabetes || id:ebi-a-GCST006867	0.795745	ebi-a-GCST006867
rs73186226	G	A	-0.0149	0.0146	0.3069	62892	Type 2 diabetes || id:ebi-a-GCST006867	0.0810176	ebi-a-GCST006867
rs73849225	T	C	0.0232	0.0158	0.1421	62892	Type 2 diabetes || id:ebi-a-GCST006867	0.0650191	ebi-a-GCST006867
rs77304857	C	A	-0.0073	0.0113	0.5202	62892	Type 2 diabetes || id:ebi-a-GCST006867	0.140178	ebi-a-GCST006867
rs17000015	A	T	0.0055	0.009	0.539	62892	Type 2 diabetes || id:ebi-a-GCST006867	0.248153	ebi-a-GCST006867
rs994794	G	C	-0.0236	0.0166	0.1566	62892	Type 2 diabetes || id:ebi-a-GCST006867	0.0482691	ebi-a-GCST006867
rs80330081	A	C	-0.0019	0.0161	0.9049	62892	Type 2 diabetes || id:ebi-a-GCST006867	0.0625358	ebi-a-GCST006867
rs79795328	A	G	0.0023	0.0115	0.8403	62892	Type 2 diabetes || id:ebi-a-GCST006867	0.134378	ebi-a-GCST006867
rs2199860	C	G	0.0047	0.0085	0.5817	62892	Type 2 diabetes || id:ebi-a-GCST006867	0.303245	ebi-a-GCST006867
rs11126162	T	C	0.0087	0.0151	0.5662	62892	Type 2 diabetes || id:ebi-a-GCST006867	0.0698729	ebi-a-GCST006867
rs11126423	T	C	-0.0099	0.0132	0.4518	62892	Type 2 diabetes || id:ebi-a-GCST006867	0.902274	ebi-a-GCST006867
rs728849	G	A	0.0053	0.0079	0.5073	62892	Type 2 diabetes || id:ebi-a-GCST006867	0.507115	ebi-a-GCST006867
rs7572229	A	G	-0.0123	0.0079	0.1189	62892	Type 2 diabetes || id:ebi-a-GCST006867	0.515307	ebi-a-GCST006867
rs1340391	T	C	0.0057	0.0098	0.561399	62892	Type 2 diabetes || id:ebi-a-GCST006867	0.1972	ebi-a-GCST006867
rs13086907	G	A	-0.0123	0.0096	0.1997	62892	Type 2 diabetes || id:ebi-a-GCST006867	0.214279	ebi-a-GCST006867
rs2192926	A	G	0.0104	0.0092	0.2592	62892	Type 2 diabetes || id:ebi-a-GCST006867	0.231068	ebi-a-GCST006867
rs10875374	T	C	-0.0044	0.008	0.5772	62892	Type 2 diabetes || id:ebi-a-GCST006867	0.552091	ebi-a-GCST006867
rs6674304	C	T	-0.0257	0.0155	0.0972389	62892	Type 2 diabetes || id:ebi-a-GCST006867	0.0696734	ebi-a-GCST006867
rs10754418	A	G	-0.0205	0.0082	0.0119399	62892	Type 2 diabetes || id:ebi-a-GCST006867	0.631585	ebi-a-GCST006867
rs9919338	G	C	-0.0072	0.0079	0.3602	62892	Type 2 diabetes || id:ebi-a-GCST006867	0.46937	ebi-a-GCST006867
rs3980709	A	T	-0.0068	0.0104	0.5164	62892	Type 2 diabetes || id:ebi-a-GCST006867	0.171695	ebi-a-GCST006867
rs11965579	G	C	0.0053	0.0248	0.8319	62892	Type 2 diabetes || id:ebi-a-GCST006867	0.0250926	ebi-a-GCST006867
rs6588624	A	G	-0.0099	0.0078	0.2047	62892	Type 2 diabetes || id:ebi-a-GCST006867	0.501114	ebi-a-GCST006867
rs4723021	T	C	0.0116	0.0166	0.4836	62892	Type 2 diabetes || id:ebi-a-GCST006867	0.0587528	ebi-a-GCST006867
rs56203279	T	C	-0.0025	0.0084	0.767201	62892	Type 2 diabetes || id:ebi-a-GCST006867	0.319174	ebi-a-GCST006867
rs6969323	A	C	0.0029	0.0091	0.747599	62892	Type 2 diabetes || id:ebi-a-GCST006867	0.236471	ebi-a-GCST006867
rs71545975	A	G	-0.0124	0.0113	0.2723	62892	Type 2 diabetes || id:ebi-a-GCST006867	0.140138	ebi-a-GCST006867
rs2686790	C	T	0.0111	0.0112	0.3221	62892	Type 2 diabetes || id:ebi-a-GCST006867	0.856191	ebi-a-GCST006867
rs2051957	C	T	-0.0136	0.009	0.1285	62892	Type 2 diabetes || id:ebi-a-GCST006867	0.25568	ebi-a-GCST006867
rs13307134	T	C	-0.0123	0.0092	0.1828	62892	Type 2 diabetes || id:ebi-a-GCST006867	0.761705	ebi-a-GCST006867
rs3801748	G	A	0.0087	0.0081	0.2809	62892	Type 2 diabetes || id:ebi-a-GCST006867	0.370536	ebi-a-GCST006867
rs10808115	C	A	0.0036	0.0079	0.6485	62892	Type 2 diabetes || id:ebi-a-GCST006867	0.531737	ebi-a-GCST006867
rs56310940	G	C	0.0116	0.0148	0.4347	62892	Type 2 diabetes || id:ebi-a-GCST006867	0.0746667	ebi-a-GCST006867
rs12701617	A	G	0.0096	0.0079	0.2228	62892	Type 2 diabetes || id:ebi-a-GCST006867	0.429602	ebi-a-GCST006867
rs62496417	T	G	0.0009	0.0092	0.9236	62892	Type 2 diabetes || id:ebi-a-GCST006867	0.236306	ebi-a-GCST006867
rs342302	A	G	0.016	0.0111	0.1476	62892	Type 2 diabetes || id:ebi-a-GCST006867	0.149325	ebi-a-GCST006867
rs10248854	C	A	-0.0052	0.0081	0.5204	62892	Type 2 diabetes || id:ebi-a-GCST006867	0.354954	ebi-a-GCST006867
rs4731451	G	A	0.0084	0.0081	0.2993	62892	Type 2 diabetes || id:ebi-a-GCST006867	0.3583	ebi-a-GCST006867
rs2347697	G	T	-0.0088	0.0082	0.2838	62892	Type 2 diabetes || id:ebi-a-GCST006867	0.350671	ebi-a-GCST006867
rs4722181	T	G	0.0153	0.0078	0.0519601	62892	Type 2 diabetes || id:ebi-a-GCST006867	0.490562	ebi-a-GCST006867
rs73128290	A	G	0.0005	0.0089	0.9576	62892	Type 2 diabetes || id:ebi-a-GCST006867	0.270409	ebi-a-GCST006867
rs2944282	T	C	0.0049	0.0085	0.5638	62892	Type 2 diabetes || id:ebi-a-GCST006867	0.299805	ebi-a-GCST006867
rs10093869	A	G	0.0011	0.0083	0.8914	62892	Type 2 diabetes || id:ebi-a-GCST006867	0.339244	ebi-a-GCST006867
rs1576241	A	G	0.0161	0.0079	0.0414295	62892	Type 2 diabetes || id:ebi-a-GCST006867	0.47266	ebi-a-GCST006867
rs11770843	C	T	0.0018	0.0088	0.8408	62892	Type 2 diabetes || id:ebi-a-GCST006867	0.286895	ebi-a-GCST006867
rs7802841	A	C	-0.0036	0.0083	0.6645	62892	Type 2 diabetes || id:ebi-a-GCST006867	0.691654	ebi-a-GCST006867
rs7832116	A	G	0.0018	0.0111	0.8742	62892	Type 2 diabetes || id:ebi-a-GCST006867	0.142717	ebi-a-GCST006867
rs4810359	A	G	0.0215	0.0107	0.0458005	62892	Type 2 diabetes || id:ebi-a-GCST006867	0.157056	ebi-a-GCST006867
rs10928512	T	G	-0.027	0.0074	0.0002398	62892	Type 2 diabetes || id:ebi-a-GCST006867	0.605154	ebi-a-GCST006867
rs13409132	A	G	-0.0081	0.0177	0.6457	62892	Type 2 diabetes || id:ebi-a-GCST006867	0.0520293	ebi-a-GCST006867
rs2371572	A	C	-0.0089	0.0079	0.2599	62892	Type 2 diabetes || id:ebi-a-GCST006867	0.53044	ebi-a-GCST006867
rs6776814	T	C	0.002	0.0132	0.8789	62892	Type 2 diabetes || id:ebi-a-GCST006867	0.0968125	ebi-a-GCST006867
rs439810	C	G	0.012	0.0083	0.1507	62892	Type 2 diabetes || id:ebi-a-GCST006867	0.674693	ebi-a-GCST006867
rs62187631	T	C	-0.0082	0.011	0.4531	62892	Type 2 diabetes || id:ebi-a-GCST006867	0.152098	ebi-a-GCST006867
rs615997	T	C	0.0108	0.0077	0.1634	62892	Type 2 diabetes || id:ebi-a-GCST006867	0.477575	ebi-a-GCST006867
rs12638227	C	G	-0.006	0.0078	0.4394	62892	Type 2 diabetes || id:ebi-a-GCST006867	0.522045	ebi-a-GCST006867
rs11128180	A	G	-0.0061	0.0092	0.5092	62892	Type 2 diabetes || id:ebi-a-GCST006867	0.234916	ebi-a-GCST006867
rs17380632	A	T	-0.0107	0.0086	0.2146	62892	Type 2 diabetes || id:ebi-a-GCST006867	0.288747	ebi-a-GCST006867
rs7631304	G	A	-0.0213	0.0103	0.0388499	62892	Type 2 diabetes || id:ebi-a-GCST006867	0.174806	ebi-a-GCST006867
rs2366421	T	A	-0.0025	0.0088	0.777	62892	Type 2 diabetes || id:ebi-a-GCST006867	0.266287	ebi-a-GCST006867
rs7675045	A	T	0.0092	0.0079	0.2449	62892	Type 2 diabetes || id:ebi-a-GCST006867	0.442316	ebi-a-GCST006867
rs2547978	G	A	0.0066	0.0079	0.4066	62892	Type 2 diabetes || id:ebi-a-GCST006867	0.49261	ebi-a-GCST006867
rs76528319	G	T	-0.0044	0.019	0.8159	62892	Type 2 diabetes || id:ebi-a-GCST006867	0.0439202	ebi-a-GCST006867
rs431418	G	A	0.0239	0.0132	0.0696707	62892	Type 2 diabetes || id:ebi-a-GCST006867	0.901464	ebi-a-GCST006867
rs267959	G	A	-0.015	0.0084	0.0765103	62892	Type 2 diabetes || id:ebi-a-GCST006867	0.686071	ebi-a-GCST006867
rs3730086	A	G	-0.0079	0.009	0.3776	62892	Type 2 diabetes || id:ebi-a-GCST006867	0.232929	ebi-a-GCST006867
rs340991	A	G	-0.0004	0.0087	0.9648	62892	Type 2 diabetes || id:ebi-a-GCST006867	0.297862	ebi-a-GCST006867
rs17163238	G	A	0.0141	0.0097	0.1475	62892	Type 2 diabetes || id:ebi-a-GCST006867	0.202274	ebi-a-GCST006867
rs12186441	G	A	0.0262	0.0177	0.1389	62892	Type 2 diabetes || id:ebi-a-GCST006867	0.0505765	ebi-a-GCST006867
rs9470637	T	A	-0.0144	0.008	0.0730197	62892	Type 2 diabetes || id:ebi-a-GCST006867	0.600786	ebi-a-GCST006867
rs9308097	G	A	-0.0058	0.0083	0.4851	62892	Type 2 diabetes || id:ebi-a-GCST006867	0.586098	ebi-a-GCST006867
rs7680684	T	C	-0.0046	0.0087	0.597601	62892	Type 2 diabetes || id:ebi-a-GCST006867	0.706585	ebi-a-GCST006867
rs4388134	T	C	0.0056	0.0094	0.549099	62892	Type 2 diabetes || id:ebi-a-GCST006867	0.773649	ebi-a-GCST006867
rs73113483	T	A	-0.0039	0.0117	0.7424	62892	Type 2 diabetes || id:ebi-a-GCST006867	0.12791	ebi-a-GCST006867
rs13069367	A	C	-0.0028	0.0083	0.7319	62892	Type 2 diabetes || id:ebi-a-GCST006867	0.348849	ebi-a-GCST006867
rs2367850	G	C	-0.0085	0.0097	0.3835	62892	Type 2 diabetes || id:ebi-a-GCST006867	0.203209	ebi-a-GCST006867
rs6815608	C	T	0.0258	0.019	0.1742	62892	Type 2 diabetes || id:ebi-a-GCST006867	0.9553	ebi-a-GCST006867
rs34739816	G	T	0.0097	0.0142	0.4938	62892	Type 2 diabetes || id:ebi-a-GCST006867	0.0798512	ebi-a-GCST006867
rs17084793	G	A	0.0214	0.0106	0.0436496	62892	Type 2 diabetes || id:ebi-a-GCST006867	0.162371	ebi-a-GCST006867
rs72640280	A	G	0.0186	0.0169	0.2718	62892	Type 2 diabetes || id:ebi-a-GCST006867	0.0567021	ebi-a-GCST006867
rs56131665	G	A	-0.0149	0.0137	0.2768	62892	Type 2 diabetes || id:ebi-a-GCST006867	0.091262	ebi-a-GCST006867
rs11184341	C	G	0.0165	0.0089	0.0630304	62892	Type 2 diabetes || id:ebi-a-GCST006867	0.730173	ebi-a-GCST006867
rs112159068	A	T	0.0141	0.0174	0.4169	62892	Type 2 diabetes || id:ebi-a-GCST006867	0.0550713	ebi-a-GCST006867
rs9537886	A	C	0.0048	0.0079	0.547299	62892	Type 2 diabetes || id:ebi-a-GCST006867	0.452913	ebi-a-GCST006867
rs11585893	A	G	0.0119	0.0113	0.295	62892	Type 2 diabetes || id:ebi-a-GCST006867	0.13924	ebi-a-GCST006867
rs34088226	A	G	-0.0257	0.014	0.0669098	62892	Type 2 diabetes || id:ebi-a-GCST006867	0.0778434	ebi-a-GCST006867
rs62210023	A	G	-0.0023	0.0073	0.754201	62892	Type 2 diabetes || id:ebi-a-GCST006867	0.306544	ebi-a-GCST006867
rs11547158	A	G	0.0115	0.0111	0.2977	62892	Type 2 diabetes || id:ebi-a-GCST006867	0.146073	ebi-a-GCST006867
rs7076829	T	A	0.0057	0.0079	0.4704	62892	Type 2 diabetes || id:ebi-a-GCST006867	0.438354	ebi-a-GCST006867
rs3098182	T	G	-0.0121	0.0079	0.1244	62892	Type 2 diabetes || id:ebi-a-GCST006867	0.552736	ebi-a-GCST006867
rs13005175	G	A	-0.0199	0.0163	0.2222	62892	Type 2 diabetes || id:ebi-a-GCST006867	0.938875	ebi-a-GCST006867
rs75430375	C	T	-0.0118	0.0146	0.421	62892	Type 2 diabetes || id:ebi-a-GCST006867	0.0684879	ebi-a-GCST006867
rs10805326	A	G	0.0054	0.0087	0.5364	62892	Type 2 diabetes || id:ebi-a-GCST006867	0.711941	ebi-a-GCST006867
rs77540684	T	G	-0.0177	0.018	0.325	62892	Type 2 diabetes || id:ebi-a-GCST006867	0.0499011	ebi-a-GCST006867
rs12057990	C	T	0.0065	0.009	0.4747	62892	Type 2 diabetes || id:ebi-a-GCST006867	0.247887	ebi-a-GCST006867
rs1035406	G	A	-0.0101	0.0123	0.4127	62892	Type 2 diabetes || id:ebi-a-GCST006867	0.113638	ebi-a-GCST006867
rs3009418	C	A	0.0108	0.0153	0.4796	62892	Type 2 diabetes || id:ebi-a-GCST006867	0.069629	ebi-a-GCST006867
rs8126061	T	C	-0.0153	0.0145	0.2916	62892	Type 2 diabetes || id:ebi-a-GCST006867	0.0786225	ebi-a-GCST006867
rs7915461	T	C	0.0022	0.0163	0.8908	62892	Type 2 diabetes || id:ebi-a-GCST006867	0.939835	ebi-a-GCST006867
rs7823228	C	G	0.0013	0.0091	0.8862	62892	Type 2 diabetes || id:ebi-a-GCST006867	0.7955	ebi-a-GCST006867
rs11018566	A	G	-0.0049	0.0193	0.7988	62892	Type 2 diabetes || id:ebi-a-GCST006867	0.0428758	ebi-a-GCST006867
rs2704155	C	A	0.0232	0.0213	0.2765	62892	Type 2 diabetes || id:ebi-a-GCST006867	0.964029	ebi-a-GCST006867
rs6494922	A	G	-0.004	0.015	0.7878	62892	Type 2 diabetes || id:ebi-a-GCST006867	0.0740877	ebi-a-GCST006867
rs113258194	A	G	0.0253	0.0147	0.0839595	62892	Type 2 diabetes || id:ebi-a-GCST006867	0.0776819	ebi-a-GCST006867
rs2728491	G	T	-0.0093	0.0087	0.2856	62892	Type 2 diabetes || id:ebi-a-GCST006867	0.282629	ebi-a-GCST006867
rs1917709	A	T	-0.0065	0.0143	0.652299	62892	Type 2 diabetes || id:ebi-a-GCST006867	0.0807496	ebi-a-GCST006867
rs60178956	G	A	-0.0072	0.009	0.4283	62892	Type 2 diabetes || id:ebi-a-GCST006867	0.257862	ebi-a-GCST006867
rs830151	A	G	0.008	0.0179	0.6536	62892	Type 2 diabetes || id:ebi-a-GCST006867	0.949729	ebi-a-GCST006867
rs11264403	G	A	0.0037	0.0169	0.8274	62892	Type 2 diabetes || id:ebi-a-GCST006867	0.0509576	ebi-a-GCST006867
rs75672793	A	G	0.0018	0.0138	0.8966	62892	Type 2 diabetes || id:ebi-a-GCST006867	0.0891062	ebi-a-GCST006867
rs12634070	T	C	0.0077	0.0096	0.4235	62892	Type 2 diabetes || id:ebi-a-GCST006867	0.210518	ebi-a-GCST006867
rs2456226	A	C	-0.033	0.0083	6.60998e-05	62892	Type 2 diabetes || id:ebi-a-GCST006867	0.677278	ebi-a-GCST006867
rs112205261	T	C	0.0084	0.0161	0.6032	62892	Type 2 diabetes || id:ebi-a-GCST006867	0.0611694	ebi-a-GCST006867
rs73331712	T	C	0.0433	0.0185	0.0193798	62892	Type 2 diabetes || id:ebi-a-GCST006867	0.0455731	ebi-a-GCST006867
rs62148306	T	C	0.0089	0.0101	0.3807	62892	Type 2 diabetes || id:ebi-a-GCST006867	0.181486	ebi-a-GCST006867
rs75949021	T	C	-0.0203	0.0171	0.235	62892	Type 2 diabetes || id:ebi-a-GCST006867	0.0566073	ebi-a-GCST006867
rs2733072	A	G	0.0114	0.0079	0.1474	62892	Type 2 diabetes || id:ebi-a-GCST006867	0.522916	ebi-a-GCST006867
rs630939	C	T	-0.0032	0.0082	0.697301	62892	Type 2 diabetes || id:ebi-a-GCST006867	0.373545	ebi-a-GCST006867
rs9905659	G	A	-0.0057	0.01	0.5712	62892	Type 2 diabetes || id:ebi-a-GCST006867	0.188993	ebi-a-GCST006867
rs72939513	A	G	-0.0101	0.0178	0.5708	62892	Type 2 diabetes || id:ebi-a-GCST006867	0.0516874	ebi-a-GCST006867
rs73011279	T	C	-0.0054	0.0097	0.5776	62892	Type 2 diabetes || id:ebi-a-GCST006867	0.207269	ebi-a-GCST006867
rs73139538	G	A	0.0002	0.0174	0.9895	62892	Type 2 diabetes || id:ebi-a-GCST006867	0.0527828	ebi-a-GCST006867
rs3791893	A	G	0.0146	0.0119	0.219	62892	Type 2 diabetes || id:ebi-a-GCST006867	0.124736	ebi-a-GCST006867
rs62028349	C	G	-0.0041	0.0079	0.6003	62892	Type 2 diabetes || id:ebi-a-GCST006867	0.514654	ebi-a-GCST006867
rs72829893	G	T	0.0155	0.0191	0.4166	62892	Type 2 diabetes || id:ebi-a-GCST006867	0.0437977	ebi-a-GCST006867
rs72776675	T	C	-0.0029	0.0101	0.7728	62892	Type 2 diabetes || id:ebi-a-GCST006867	0.186039	ebi-a-GCST006867
rs12925026	T	C	-0.0194	0.0133	0.1443	62892	Type 2 diabetes || id:ebi-a-GCST006867	0.0985577	ebi-a-GCST006867
rs6657302	T	C	-0.0032	0.0167	0.847	62892	Type 2 diabetes || id:ebi-a-GCST006867	0.057888	ebi-a-GCST006867
rs35414597	A	T	0.0028	0.0082	0.732399	62892	Type 2 diabetes || id:ebi-a-GCST006867	0.661364	ebi-a-GCST006867
rs413827	G	A	-0.0005	0.0098	0.9603	62892	Type 2 diabetes || id:ebi-a-GCST006867	0.203276	ebi-a-GCST006867
rs7237249	C	T	-0.0206	0.0104	0.0487697	62892	Type 2 diabetes || id:ebi-a-GCST006867	0.175879	ebi-a-GCST006867
rs302266	T	C	-0.0001	0.0129	0.9943	62892	Type 2 diabetes || id:ebi-a-GCST006867	0.102163	ebi-a-GCST006867
rs57466170	C	T	-0.0008	0.0139	0.9567	62892	Type 2 diabetes || id:ebi-a-GCST006867	0.0874779	ebi-a-GCST006867
rs2791343	T	C	0.0137	0.0082	0.0936893	62892	Type 2 diabetes || id:ebi-a-GCST006867	0.33292	ebi-a-GCST006867
rs2482038	C	A	0.0095	0.0079	0.229	62892	Type 2 diabetes || id:ebi-a-GCST006867	0.420577	ebi-a-GCST006867
rs73176030	T	C	-0.001	0.0083	0.9073	62892	Type 2 diabetes || id:ebi-a-GCST006867	0.335974	ebi-a-GCST006867
rs2548459	C	T	-0.0144	0.0075	0.0528397	62892	Type 2 diabetes || id:ebi-a-GCST006867	0.531978	ebi-a-GCST006867
rs113048721	C	G	0.0036	0.0092	0.6912	62892	Type 2 diabetes || id:ebi-a-GCST006867	0.279644	ebi-a-GCST006867
rs6793778	T	C	0.0107	0.0099	0.2781	62892	Type 2 diabetes || id:ebi-a-GCST006867	0.801263	ebi-a-GCST006867
rs139730	G	C	-0.0022	0.0087	0.8021	62892	Type 2 diabetes || id:ebi-a-GCST006867	0.295368	ebi-a-GCST006867
rs10937802	G	A	-0.016	0.0127	0.2086	62892	Type 2 diabetes || id:ebi-a-GCST006867	0.897015	ebi-a-GCST006867
rs61779334	G	C	-0.0187	0.0134	0.1636	62892	Type 2 diabetes || id:ebi-a-GCST006867	0.0954548	ebi-a-GCST006867
rs113006825	T	C	0.0158	0.0096	0.1017	62892	Type 2 diabetes || id:ebi-a-GCST006867	0.203597	ebi-a-GCST006867
rs9729514	G	A	0.0121	0.0135	0.3691	62892	Type 2 diabetes || id:ebi-a-GCST006867	0.907214	ebi-a-GCST006867
rs62478832	T	A	0.0014	0.0086	0.8707	62892	Type 2 diabetes || id:ebi-a-GCST006867	0.296295	ebi-a-GCST006867
rs934940	A	C	-0.0015	0.0107	0.8858	62892	Type 2 diabetes || id:ebi-a-GCST006867	0.159335	ebi-a-GCST006867
rs35866622	T	C	-0.0025	0.0079	0.749501	62892	Type 2 diabetes || id:ebi-a-GCST006867	0.53511	ebi-a-GCST006867
rs112764253	T	A	-0.0094	0.0179	0.6019	62892	Type 2 diabetes || id:ebi-a-GCST006867	0.0501778	ebi-a-GCST006867
rs3761728	G	T	-0.0301	0.0084	0.000320797	62892	Type 2 diabetes || id:ebi-a-GCST006867	0.674387	ebi-a-GCST006867
rs1883097	C	T	0.008	0.0152	0.597	62892	Type 2 diabetes || id:ebi-a-GCST006867	0.0696177	ebi-a-GCST006867
rs3734633	G	A	0.0067	0.0143	0.6423	62892	Type 2 diabetes || id:ebi-a-GCST006867	0.0807973	ebi-a-GCST006867
rs11140959	A	G	-0.0218	0.0206	0.2919	62892	Type 2 diabetes || id:ebi-a-GCST006867	0.0382663	ebi-a-GCST006867
rs6516833	G	A	0.0066	0.0163	0.686099	62892	Type 2 diabetes || id:ebi-a-GCST006867	0.93817	ebi-a-GCST006867
rs599752	C	T	-0.0098	0.0088	0.263	62892	Type 2 diabetes || id:ebi-a-GCST006867	0.723102	ebi-a-GCST006867
rs55807413	A	G	0.0239	0.0116	0.0391796	62892	Type 2 diabetes || id:ebi-a-GCST006867	0.133168	ebi-a-GCST006867
rs6445926	G	C	-0.0148	0.0079	0.0620497	62892	Type 2 diabetes || id:ebi-a-GCST006867	0.407574	ebi-a-GCST006867
rs2546432	C	T	-0.0047	0.0079	0.554201	62892	Type 2 diabetes || id:ebi-a-GCST006867	0.538799	ebi-a-GCST006867
rs173120	C	T	0.0057	0.0092	0.536801	62892	Type 2 diabetes || id:ebi-a-GCST006867	0.757217	ebi-a-GCST006867
rs186073	T	C	-0.0064	0.0082	0.4308	62892	Type 2 diabetes || id:ebi-a-GCST006867	0.381142	ebi-a-GCST006867
rs34284163	A	T	-0.0009	0.0104	0.929	62892	Type 2 diabetes || id:ebi-a-GCST006867	0.172842	ebi-a-GCST006867

## Sheet: table 1修后
Specific information of IVs used in MR analysis of 11 gut microbiota
gut microbiota	SNPs	EA	Chr	Pos	Beta	SE	P	F
genus Actinomyces id.423	rs71315246	A	3	101352439	-0.0969809	0.021925	9.82969e-06	19.5656
genus Actinomyces id.423	rs34583783	G	6	67207371	0.126596	0.0268461	4.48528e-06	22.2371
genus Actinomyces id.423	rs4073240	G	6	169224781	0.0749687	0.0167368	7.94273e-06	20.0639
genus Actinomyces id.423	rs35011108	A	6	133007480	0.232634	0.0512044	6.33826e-06	20.6411
genus Actinomyces id.423	rs4146653	G	10	4782841	0.0985224	0.0214182	4.49645e-06	21.1594
genus Actinomyces id.423	rs10787984	G	10	121356829	0.094316	0.0213513	9.62299e-06	19.5129
genus Actinomyces id.423	rs7915461	C	10	127532121	-0.18776	0.0401636	5.91984e-06	21.8545
genus Actinomyces id.423	rs2715439	T	15	99492313	-0.0746684	0.0164822	6.27004e-06	20.5231
genus Bilophila id.3170	rs1241171	G	1	103299921	-0.0692654	0.0150148	4.24033e-06	21.2811
genus Bilophila id.3170	rs6793291	A	3	194419531	-0.112729	0.0241633	3.11322e-06	21.765
genus Bilophila id.3170	rs116261629	G	6	20505628	0.128112	0.0261358	8.62323e-07	24.0275
genus Bilophila id.3170	rs2713349	T	7	9510367	-0.0617228	0.0140174	8.63257e-06	19.389
genus Bilophila id.3170	rs2728491	T	7	47211732	0.0627416	0.0139456	6.33257e-06	20.2412
genus Bilophila id.3170	rs7802841	A	7	138583840	-0.0670097	0.0137701	1.76954e-06	23.6811
genus Bilophila id.3170	rs1917709	A	7	123174986	0.118509	0.026742	7.36953e-06	19.6388
genus Bilophila id.3170	rs72676854	T	8	109990939	0.123209	0.026882	5.62264e-06	21.0069
genus Bilophila id.3170	rs60178956	G	8	90878338	-0.0624818	0.0141485	8.0562e-06	19.5023
genus Bilophila id.3170	rs1571225	T	9	4940871	-0.0826826	0.0170621	1.1229e-06	23.4835
genus Bilophila id.3170	rs1969927	A	12	100786847	-0.0564589	0.0126935	9.07215e-06	19.7835
genus Bilophila id.3170	rs11069458	C	13	102402685	0.0680947	0.015503	7.71543e-06	19.2928
genus Bilophila id.3170	rs8013541	A	14	67640571	-0.0571991	0.0125673	5.47533e-06	20.7155
genus Bilophila id.3170	rs542415	T	15	50011554	-0.0613623	0.0133436	4.70945e-06	21.1474
genus Bilophila id.3170	rs9899990	A	17	9121579	-0.102702	0.0233878	9.06692e-06	19.2832
genus Bilophila id.3170	rs4798126	G	18	3765773	0.073288	0.016799	7.14661e-06	19.0326
genus Bilophila id.3170	rs3827020	C	20	61980991	0.0766479	0.0160642	1.78875e-06	22.7658
genus Eubacterium oxidoreducens group id.11339	rs12129908	A	1	195064019	-0.0893273	0.0198333	5.79522e-06	20.2852
genus Eubacterium oxidoreducens group id.11339	rs2973294	G	4	37526679	0.0923559	0.0195439	2.38836e-06	22.3309
genus Eubacterium oxidoreducens group id.11339	rs1425962	C	4	187905399	-0.0906104	0.0200612	7.32285e-06	20.4006
genus Eubacterium oxidoreducens group id.11339	rs440215	T	5	106882394	-0.0932766	0.0195294	1.65406e-06	22.8122
genus Eubacterium oxidoreducens group id.11339	rs12423772	G	12	94515340	0.14098	0.0295029	2.62924e-06	22.8342
genus Eubacterium oxidoreducens group id.11339	rs34561138	G	16	86480355	0.216145	0.045992	2.51166e-06	22.0864
genus Lachnoclostridium id.11308	rs12566975	T	1	185091351	-0.0468097	0.0105787	9.57194e-06	19.5797
genus Lachnoclostridium id.11308	rs1528479	A	2	167244051	0.0497799	0.0111919	9.63984e-06	19.7834
genus Lachnoclostridium id.11308	rs615997	T	3	23037786	0.0511752	0.0106491	2.0268e-06	23.0937
genus Lachnoclostridium id.11308	rs62285313	A	3	177470032	0.0864203	0.0181565	1.58332e-06	22.6552
genus Lachnoclostridium id.11308	rs1031599	T	3	66725825	0.078627	0.0175644	6.31379e-06	20.039
genus Lachnoclostridium id.11308	rs3821998	C	4	38694566	-0.0864066	0.0192519	6.72048e-06	20.144
genus Lachnoclostridium id.11308	rs4738679	A	8	59370320	0.0520267	0.011404	4.41754e-06	20.8132
genus Lachnoclostridium id.11308	rs1997204	C	12	102046595	0.108075	0.0242022	5.97077e-06	19.9407
genus Lachnoclostridium id.11308	rs62028349	G	16	27217620	0.0469989	0.0105971	9.17044e-06	19.6699
genus Lachnoclostridium id.11308	rs72829893	G	17	46694541	0.117472	0.0268103	5.57763e-06	19.1984
genus Lachnoclostridium id.11308	rs78068103	A	17	13816159	0.0886199	0.0194248	3.66522e-06	20.8137
genus Lachnoclostridium id.11308	rs2385421	A	18	19743455	0.0746186	0.0180734	7.13724e-06	17.0457
genus Lachnoclostridium id.11308	rs789029	C	18	1053252	-0.0641288	0.0137974	3.75327e-06	21.6029
genus Lachnoclostridium id.11308	rs6112314	A	20	19300846	-0.0561715	0.0108174	2.43215e-07	26.9641
genus Oscillospira id.2064	rs751183	C	1	76803093	0.0774322	0.0172216	6.85125e-06	20.216
genus Oscillospira id.2064	rs73038677	T	3	172373615	-0.08321	0.0168666	1.09428e-06	24.3386
genus Oscillospira id.2064	rs28889936	A	4	89483300	0.114051	0.0252838	3.36589e-06	20.3476
genus Oscillospira id.2064	rs12206468	G	6	18093691	-0.133016	0.0269733	1.04222e-06	24.3187
genus Oscillospira id.2064	rs72866977	A	6	56160483	-0.130569	0.0281674	5.62704e-06	21.4875
genus Oscillospira id.2064	rs62422654	C	6	170474630	0.0898456	0.0198088	6.46755e-06	20.572
genus Oscillospira id.2064	rs1954532	C	14	28151415	0.0826246	0.0175252	2.26772e-06	22.2276
genus Oscillospira id.2064	rs12925026	T	16	89792856	0.13559	0.030678	9.31022e-06	19.5345
genus Oscillospira id.2064	rs8076323	A	17	14881860	0.0715392	0.0156539	5.61319e-06	20.8854
genus Ruminococcaceae UCG003 id.11361	rs3013089	G	1	13794594	-0.0551473	0.0120346	4.38137e-06	20.9984
genus Ruminococcaceae UCG003 id.11361	rs10490280	C	2	37905976	-0.0672094	0.0143309	4.15547e-06	21.9944
genus Ruminococcaceae UCG003 id.11361	rs6759615	A	2	205238716	0.102523	0.0200204	7.86231e-07	26.2239
genus Ruminococcaceae UCG003 id.11361	rs78720113	A	3	41982393	-0.115348	0.0249601	7.59259e-06	21.3564
genus Ruminococcaceae UCG003 id.11361	rs4532474	G	6	105781538	0.0769231	0.017045	4.82125e-06	20.3666
genus Ruminococcaceae UCG003 id.11361	rs73341549	T	7	51541468	-0.169857	0.0318768	1.50952e-07	28.3934
genus Ruminococcaceae UCG003 id.11361	rs2523124	C	7	97348436	0.0546625	0.0120823	5.78376e-06	20.4682
genus Ruminococcaceae UCG003 id.11361	rs4452755	A	8	82026852	-0.0634463	0.0134741	3.29337e-06	22.1724
genus Ruminococcaceae UCG003 id.11361	rs11243416	T	9	134416970	-0.0925653	0.0191203	1.66882e-06	23.4373
genus Ruminococcaceae UCG003 id.11361	rs11613919	G	12	75496463	0.0727604	0.0155716	1.6251e-06	21.8335
genus Ruminococcaceae UCG003 id.11361	rs73165080	T	13	31520446	0.117283	0.025971	7.21157e-06	20.3935
genus Ruminococcaceae UCG003 id.11361	rs16959793	A	15	35071718	-0.062527	0.0131259	2.21707e-06	22.6922
genus Ruminococcaceae UCG003 id.11361	rs4629039	A	18	46485154	-0.0553742	0.0122659	6.5435e-06	20.3806
genus Ruminococcaceae UCG003 id.11361	rs646327	G	19	49209851	0.0586696	0.0118369	7.83177e-07	24.5669
genus Ruminococcaceae UCG003 id.11361	rs139730	G	22	25292719	-0.0577655	0.0130645	9.7212e-06	19.5502
genus Ruminococcaceae UCG010 id.11367	rs7441445	T	4	40707798	0.05695	0.0126502	6.8019e-06	20.2671
genus Ruminococcaceae UCG010 id.11367	rs73218807	G	4	31057482	-0.166211	0.0367938	6.43028e-06	20.4066
genus Ruminococcaceae UCG010 id.11367	rs2820282	C	6	104728618	0.0592304	0.0125917	2.85384e-06	22.1269
genus Ruminococcaceae UCG010 id.11367	rs6958419	C	7	16349864	-0.0585718	0.0124994	2.84165e-06	21.9583
genus Ruminococcaceae UCG010 id.11367	rs682403	A	9	135968557	-0.0588161	0.0124671	2.36537e-06	22.2567
genus Ruminococcaceae UCG010 id.11367	rs7935775	T	11	130676996	0.0631351	0.0137953	4.99425e-06	20.945
genus Ruminococcaceae UCG010 id.11367	rs35506912	G	15	36607072	-0.0693743	0.0147926	3.20915e-06	21.9942
genus Ruminococcaceae UCG010 id.11367	rs12597105	A	16	5233941	-0.0670855	0.0144415	4.87304e-06	21.5791
genus Ruminococcus gnavus group id.14376	rs12136548	C	1	115168097	0.0901946	0.0196476	3.09628e-06	21.0738
genus Ruminococcus gnavus group id.14376	rs934940	A	2	122096018	-0.105045	0.0229588	2.73703e-06	20.934
genus Ruminococcus gnavus group id.14376	rs12989336	G	2	36259341	-0.0846861	0.0187936	7.11803e-06	20.3051
genus Ruminococcus gnavus group id.14376	rs62167033	T	2	144700007	0.185289	0.0396295	3.49526e-06	21.8606
genus Ruminococcus gnavus group id.14376	rs78399089	T	3	146290310	0.144445	0.0326618	6.62995e-06	19.558
genus Ruminococcus gnavus group id.14376	rs9872758	T	3	66701616	0.0849233	0.0176643	1.66027e-06	23.1132
genus Ruminococcus gnavus group id.14376	rs4388134	T	4	190110710	0.0904997	0.0203544	9.11633e-06	19.7687
genus Ruminococcus gnavus group id.14376	rs13163520	G	5	18662686	-0.127377	0.0233883	5.61009e-08	29.6609
genus Ruminococcus gnavus group id.14376	rs2909242	A	8	129224680	0.0909965	0.018351	7.40952e-07	24.5884
genus Ruminococcus gnavus group id.14376	rs3124783	G	9	135838591	0.11599	0.0249099	2.6652e-06	21.6819
genus Ruminococcus gnavus group id.14376	rs11597105	A	10	6512581	0.114673	0.0250653	6.94864e-06	20.9304
genus Ruminococcus gnavus group id.14376	rs11864644	T	16	433078	-0.139804	0.0318253	5.00876e-06	19.2972
genus Sellimonas id.14369	rs72553859	G	1	247579710	-0.150458	0.0332626	5.37688e-06	20.4606
genus Sellimonas id.14369	rs13417181	T	2	174308394	0.166509	0.0337521	7.61746e-07	24.3374
genus Sellimonas id.14369	rs4600608	G	2	180278564	0.137152	0.0301702	4.94846e-06	20.6656
genus Sellimonas id.14369	rs2371572	A	2	213214174	0.127349	0.0250862	4.46355e-07	25.7704
genus Sellimonas id.14369	rs113379006	T	3	42008186	-0.162759	0.0357025	7.20775e-06	20.7823
genus Sellimonas id.14369	rs553697	C	6	93730393	0.153767	0.0339099	6.12774e-06	20.5624
genus Sellimonas id.14369	rs56203279	T	7	111501524	-0.124045	0.0269115	3.71997e-06	21.2463
genus Sellimonas id.14369	rs41816	A	7	106250164	0.132201	0.0291087	8.39363e-06	20.6264
genus Sellimonas id.14369	rs2187447	A	11	79332972	0.243457	0.0527695	3.97805e-06	21.2852
genus Sellimonas id.14369	rs7968030	A	12	100709313	-0.12711	0.0280617	5.56416e-06	20.5178
genus Sellimonas id.14369	rs2016057	C	15	52105282	0.125878	0.0256153	1.02698e-06	24.1491
genus Streptococcus id.1853	rs11720390	G	3	94103591	0.107024	0.0228121	3.59484e-06	22.0106
genus Streptococcus id.1853	rs6806351	T	3	132058723	-0.0633829	0.0136647	4.93867e-06	21.5151
genus Streptococcus id.1853	rs57646748	G	4	37452858	-0.0907696	0.0200344	5.47545e-06	20.5271
genus Streptococcus id.1853	rs10028567	C	4	53657577	-0.0921167	0.0191881	7.30348e-06	23.0469
genus Streptococcus id.1853	rs395407	C	5	169689604	0.0792781	0.0173697	4.36506e-06	20.8316
genus Streptococcus id.1853	rs11764382	A	7	46774896	-0.0695345	0.0143671	1.28632e-06	23.4241
genus Streptococcus id.1853	rs17708276	A	8	10199548	-0.0793955	0.0170628	3.04096e-06	21.6517
genus Streptococcus id.1853	rs10448310	A	9	93556174	-0.0517935	0.0111324	3.30704e-06	21.6458
genus Streptococcus id.1853	rs71481756	T	10	8102404	0.0931048	0.0207949	6.51478e-06	20.0461
genus Streptococcus id.1853	rs7916711	A	10	28588269	0.102891	0.0217362	2.717e-06	22.4072
genus Streptococcus id.1853	rs1918540	A	11	131649446	-0.059639	0.0128148	2.44068e-06	21.6589
genus Streptococcus id.1853	rs11110281	T	12	100584014	-0.137519	0.0227398	2.58315e-09	36.5723
genus Streptococcus id.1853	rs2370083	G	14	97526750	-0.0816836	0.0185851	9.75237e-06	19.317
genus Streptococcus id.1853	rs72739637	A	15	41663393	0.0959942	0.0193213	1.03307e-06	24.6841
genus Streptococcus id.1853	rs6563952	C	16	73391982	-0.0827344	0.0180035	5.8213e-06	21.1183
genus Streptococcus id.1853	rs4968759	A	17	61298020	-0.0515109	0.0112068	3.7812e-06	21.1269
genus Streptococcus id.1853	rs9903102	C	17	80576624	-0.0709483	0.0155275	4.17994e-06	20.8776
unknown genus id.2041	rs1032598	G	1	217548508	-0.0886426	0.0189039	4.07587e-06	21.9878
unknown genus id.2041	rs16843660	A	2	196859205	0.234697	0.04907	1.75344e-06	22.8762
unknown genus id.2041	rs11941716	A	4	7649861	0.101243	0.0224414	9.0663e-06	20.3531
unknown genus id.2041	rs249459	A	5	4994609	0.0737341	0.0165018	8.12307e-06	19.9652
unknown genus id.2041	rs553072	G	6	153504165	0.109193	0.0230198	3.69097e-06	22.5002
unknown genus id.2041	rs1962916	G	8	137542651	-0.0737876	0.0162232	6.13847e-06	20.6868
unknown genus id.2041	rs35703006	G	8	28614217	0.0926669	0.0190779	9.00762e-07	23.5933
unknown genus id.2041	rs921383	G	11	77710841	0.0723153	0.0159706	7.72894e-06	20.503
unknown genus id.2041	rs2651663	A	12	101911079	-0.0762556	0.0168635	5.64144e-06	20.4479
unknown genus id.2041	rs2336448	T	12	50212628	0.0773742	0.0160883	1.42899e-06	23.1298
unknown genus id.2041	rs7187855	A	16	87893751	0.199941	0.0418308	2.20602e-06	22.8461
unknown genus id.2041	rs6514318	T	20	1322594	0.128198	0.0281765	5.37675e-06	20.7009
