# Supplementary material for: A two-sample bidirectional Mendelian randomization analysis investigates associations between gut microbiota and type 2 diabetes mellitus
Source: Front Endocrinol (Lausanne). 2024 Mar 1;15:1313651. doi: 10.3389/fendo.2024.1313651 (PMC10940336; doi:10.3389/fendo.2024.1313651)
Supplement: Supplementary Table 2 — MR estimates of the causal effects of 11 GM on T2DM. [file Table_2.xlsx]

## Sheet: Sheet1
gut microbiota	method	P	OR	95%CI	q value
genus Actinomyces	Inverse variance weighted	0.0249735	1.09576	1.01-1.19	0.09
genus Actinomyces	MR Egger	0.757449	1.04696	0.79-1.37
genus Actinomyces	Weighted median	0.2071	1.0693	0.96-1.19
genus Bilophila	Inverse variance weighted	0.045681	1.10784	1.00-1.22	1
genus Bilophila	MR Egger	0.711551	0.863156	0.41-1.83
genus Bilophila	Weighted median	0.339927	1.06214	0.94-1.20
genus Eubacterium oxidoreducens group	Inverse variance weighted	0.036046	0.885784	0.79-0.99	1
genus Eubacterium oxidoreducens group	MR Egger	0.969935	0.990584	0.67-1.47
genus Eubacterium oxidoreducens group	Weighted median	0.255679	0.929315	0.82-1.05
genus Lachnoclostridium	Inverse variance weighted	0.000204302	1.21852	1.10-1.35	1
genus Lachnoclostridium	MR Egger	0.107435	1.43001	0.98-2.09
genus Lachnoclostridium	Weighted median	0.019146	1.18499	1.03-1.37
genus Oscillospira	Inverse variance weighted	0.0315349	0.847641	0.73-0.99	1
genus Oscillospira	MR Egger	0.80718	0.916939	0.48-1.76
genus Oscillospira	Weighted median	0.0585444	0.865195	0.74-1.01
genus Ruminococcaceae UCG003	Inverse variance weighted	0.0293325	0.905682	0.83-0.99	1
genus Ruminococcaceae UCG003	MR Egger	0.842972	1.03192	0.76-1.39
genus Ruminococcaceae UCG003	Weighted median	0.162812	0.922601	0.82-1.03
genus Ruminococcaceae UCG010	Inverse variance weighted	0.00174544	0.812076	0.71-0.93	1
genus Ruminococcaceae UCG010	MR Egger	0.756197	1.5335	0.14-16.19
genus Ruminococcaceae UCG010	Weighted median	0.0146093	0.8228	0.70-0.96
genus Ruminococcus gnavus group	Inverse variance weighted	0.0458775	1.06503	1.00-1.13	1
genus Ruminococcus gnavus group	MR Egger	0.775613	0.946386	0.66-1.36
genus Ruminococcus gnavus group	Weighted median	0.139667	1.06124	0.98-1.15
genus Sellimonas	Inverse variance weighted	0.0365769	0.945573	0.90-1.00	1
genus Sellimonas	MR Egger	0.527801	0.912485	0.70-1.18
genus Sellimonas	Weighted median	0.052838	0.935676	0.87-1.00
genus Streptococcus	Inverse variance weighted	0.00412147	1.15733	1.05-1.28	1
genus Streptococcus	MR Egger	0.533459	1.12488	0.79-1.61
genus Streptococcus	Weighted median	0.0699326	1.12334	0.99-1.27
unknown genus	Inverse variance weighted	0.533459	1.12488	0.79-1.61	1
unknown genus	MR Egger	0.221507	1.22598	0.9-1.62
unknown genus	Weighted median	0.335637	1.05964	0.94-1.19
