# Supplementary material for: A two-sample bidirectional Mendelian randomization analysis investigates associations between gut microbiota and type 2 diabetes mellitus
Source: Front Endocrinol (Lausanne). 2024 Mar 1;15:1313651. doi: 10.3389/fendo.2024.1313651 (PMC10940336; doi:10.3389/fendo.2024.1313651)
Supplement: Supplementary Table 3 — Sensitivity analysis. [file Table_3.xlsx]

## Sheet: Sheet1
gut microbiota	method	Cochran Q	Q value	egger_intercept	P value
genus Actinomyces	MR Egger	3.13	0.537	0.005	0.748
genus Actinomyces	Inverse variance weighted	3.25	0.662
genus Bilophila	MR Egger	9.07	0.248	0.018	0.532
genus Bilophila	Inverse variance weighted	9.63	0.292
genus Eubacterium oxidoreducens group	MR Egger	2.22	0.136	-0.013	0.658
genus Eubacterium oxidoreducens group	Inverse variance weighted	3.01	0.222
genus Lachnoclostridium	MR Egger	4.42	0.731	-0.01	0.419
genus Lachnoclostridium	Inverse variance weighted	5.15	0.741
genus Oscillospira	MR Egger	12.9	0.012	-0.008	0.819
genus Oscillospira	Inverse variance weighted	13.1	0.023
genus Ruminococcaceae UCG003	MR Egger	2.74	0.908	-0.01	0.401
genus Ruminococcaceae UCG003	Inverse variance weighted	3.54	0.896
genus Ruminococcaceae UCG010	MR Egger	0.395	0.821	-0.039	0.649
genus Ruminococcaceae UCG010	Inverse variance weighted	0.676	0.879
genus Ruminococcus gnavus group	MR Egger	5.43	0.608	0.012	0.54
genus Ruminococcus gnavus group	Inverse variance weighted	5.84	0.665
genus Sellimonas	MR Egger	1.66	0.797	0.005	0.797
genus Sellimonas	Inverse variance weighted	1.74	0.884
genus Streptococcus	MR Egger	13.1	0.157	0.002	0.874
genus Streptococcus	Inverse variance weighted	13.2	0.215
unknown genus	MR Egger	5.97	0.201	-0.01	0.472
unknown genus	Inverse variance weighted	6.91	0.227
