# Supplementary material for: A two-sample bidirectional Mendelian randomization analysis investigates associations between gut microbiota and type 2 diabetes mellitus
Source: Front Endocrinol (Lausanne). 2024 Mar 1;15:1313651. doi: 10.3389/fendo.2024.1313651 (PMC10940336; doi:10.3389/fendo.2024.1313651)
Supplement: Supplementary Table 4 — Relationship between GM related to T2DM and metabolites related to T2DM. [file Table_4.xlsx]

## Sheet: Sheet1
Exposure	Outcome	Method	pval
genus Actinomyces	Leucine	Inverse variance weighted	0.521
genus Bilophila			0.245
genus Lachnoclostridium			0
genus Ruminococcus gnavus group			0
genus Streptococcus			0
genus Actinomyces	Carnitine		0.357
genus Bilophila			0.829
genus Lachnoclostridium			0
genus Ruminococcus gnavus group			0
genus Streptococcus			0
genus Actinomyces	1-arachidonoylglycerophosphocholine		0.452
genus Bilophila			0.342
genus Lachnoclostridium			0
genus Ruminococcus gnavus group			0
genus Streptococcus			0
